# Supplementary material for: Golgi organization regulates stem cell function in the small intestine
Source: Nat Commun. 2026 Jul 29;17:7606. doi: 10.1038/s41467-026-75679-1 (PMC13424321; doi:10.1038/s41467-026-75679-1)
Supplement: Supplementary file 2 — Supplementary Data 1 [file 41467_2026_75679_MOESM2_ESM.xlsx]

## Sheet: RNA seq data
Gene ID	Young Lgr5hi 1 A001	Young Lgr5hi 2 A003	Young Lgr5hi 3 A005	Young Lgr5lo 1 A002	Young Lgr5lo 2 A004	Young Lgr5lo A006	Old Lgr5hi 1 A007	Old Lgr5hi 2 A009	Old Lgr5hi 3 A011	Old Lgr5lo 1 A008	Old Lgr5lo 2 A010	Old Lgr5lo 3 A012	Young Paneth 1 NP175	Young Paneth 2 NP177	Young Paneth 3 NP179	Young Paneth 4NP259	Old Paneth 1NP182	Old Paneth 2 NP183	Old Paneth 3 NP184	Old Paneth 4 NP265	Old Paneth 5 NP267		Gene ID	Mean Young Lgr5hi	Mean Young Lgr5lo	Mean Old Lgr5hi	Mean Old Lgr5lo	Mean Young Paneth	Mean Old Paneth		Hi vs Lo FC (Young)	Hi vs Paneth FC (Young)	Hi vs Hi FC (Old vs Young)
0610005C13Rik	141.595	156.174	111.702	298.668	280.455	185.51	71.5265	108.131	77.8938	222.16	271.036	215.514	187.451	294.405	203.444	159.542	191.7	269.226	100.056	205.07	37.1946		0610005C13Rik	136.49	254.878	85.8504	236.237	211.211	160.649		0.535512	0.646227	0.628986
0610006L08Rik	0	0	0	0	0	0	0	0	0	0	0	0	0	0	0	0	0	0	0	0	0		0610006L08Rik	0	0	0	0	0	0		#DIV/0!	#DIV/0!	#DIV/0!
0610007P14Rik	406.242	373.609	545.597	890.323	631.68	592.825	472.075	470.339	358.525	895.402	632.418	703.59	381.761	533.728	510.128	637.497	891.406	633.651	535.812	836.49	641.286		0610007P14Rik	441.816	704.943	433.646	743.803	515.779	707.729		0.62674	0.8566	0.98151
0610009B22Rik	187.107	119.072	220.176	318.147	169.06	182.821	171.664	154.81	272.095	148.751	134.121	246.151	52.5778	112.064	82.9971	112.42	124.605	160.687	104.731	116.72	151.343		0610009B22Rik	175.452	223.343	199.523	176.341	90.0148	131.617		0.785572	1.94914	1.1372
0610009E02Rik	21.0706	6.03986	10.3308	13.7972	20.3134	5.3771	0	18.3172	0	42.5002	13.9709	47.5399	59.4358	5.69817	10.1216	37.0246	15.5756	10.3082	13.0914	6.48442	8.978		0610009E02Rik	12.4804	13.1625	6.10574	34.6703	28.0701	10.8875		0.948179	0.444618	0.489225
0610009L18Rik	29.4989	19.8453	11.6222	17.0436	13.7607	15.4592	14.3053	16.5446	30.9441	8.69322	8.38257	29.5804	25.1459	30.3902	7.08512	6.73175	14.3775	11.5209	0	20.2638	21.8037		0610009L18Rik	20.3221	15.4211	20.598	15.5521	17.3383	13.5932		1.31781	1.1721	1.01358
0610009O20Rik	625.376	664.385	595.959	621.684	588.432	645.924	557.907	619.241	649.827	553.468	709.724	579.986	365.759	450.155	323.891	418.042	397.778	439.008	482.511	455.53	464.291		0610009O20Rik	628.574	618.68	608.991	614.393	389.462	447.824		1.01599	1.61396	0.968847
0610010B08Rik	0	0	0	0	0	0	0	0	0	0	0	0	182.879	162.398	235.833	218.109	172.53	230.419	163.642	202.638	352.707		0610010B08Rik	0	0	0	0	199.805	224.387		#DIV/0!	0	#DIV/0!
0610010F05Rik	312.688	280.422	302.822	301.915	247.692	280.953	243.19	177.854	336.117	156.478	153.68	164.805	246.887	151.951	260.125	247.728	184.511	288.023	368.429	173.458	257.797		0610010F05Rik	298.644	276.853	252.387	158.321	226.673	254.444		1.07871	1.31751	0.84511
0610010K14Rik	0	0	0	0	0	0	0	0	0	0	0	0	361.187	358.984	271.259	239.65	357.042	434.157	398.352	486.331	420.683		0610010K14Rik	0	0	0	0	307.77	419.313		#DIV/0!	0	#DIV/0!
0610011F06Rik	323.645	344.272	390.634	444.756	279.145	305.823	464.922	339.755	358.525	365.115	355.793	285.239	251.459	440.658	347.171	383.037	305.522	432.945	385.261	380.96	270.623		0610011F06Rik	352.85	343.241	387.734	335.383	355.581	355.062		1.028	0.992321	1.09886
0610012G03Rik	325.331	316.661	356.413	532.409	370.227	362.282	321.869	246.396	558.061	431.763	488.983	372.924	285.749	465.35	270.247	326.49	334.277	325.012	200.111	333.948	279.601		0610012G03Rik	332.802	421.639	375.442	431.223	336.959	294.59		0.789305	0.987663	1.12813
0610025J13Rik	6.7426	6.9027	3.22838	0	0	0	14.3053	9.45406	6.40223	0	0	0	0	0	4.04864	0	0	0	0	0	0		0610025J13Rik	5.62456	0	10.0539	0	1.01216	0		#DIV/0!	5.55699	1.78749
0610030E20Rik	0	0	0	0	0	0	0	0	0	0	0	0	909.825	981.984	890.7	1009.76	759.612	1142.39	783.613	731.118	859.323		0610030E20Rik	0	0	0	0	948.068	855.212		#DIV/0!	0	#DIV/0!
0610031O16Rik	0	0	0	0	3.93162	0	0	0	0	3.86365	0	0	0	0	0	0	0	0	0.935099	0	0		0610031O16Rik	0	1.31054	0	1.28788	0	0.18702		0	#DIV/0!	#DIV/0!
0610037L13Rik	203.964	198.453	219.53	209.392	173.646	166.018	293.259	186.718	291.302	207.671	153.68	166.918	139.446	106.366	74.8998	94.9177	146.171	112.178	108.472	122.393	142.365		0610037L13Rik	207.315	183.019	257.093	176.09	103.907	126.316		1.13275	1.9952	1.2401
0610038B21Rik	0	0	0	0	0.65527	1.34427	0	0	0	0	0	0	6.85798	0	0	0	0	1.81909	1.8702	0.810552	0		0610038B21Rik	0	0.666515	0	0	1.71449	0.899969		0	0	#DIV/0!
0610039H22Rik	0	0	1.93703	0	0	0	0	0	0	0	0.931397	0	0	0	2.02432	1.34635	2.39625	4.24455	1.8702	0	0		0610039H22Rik	0.645677	0	0	0.310466	0.842667	1.7022		#DIV/0!	0.76623	0
0610039K10Rik	8.42825	8.62838	2.58271	0	3.93162	5.3771	0	11.2267	0	7.72731	0	0	18.2879	1.89939	5.0608	0	10.7831	3.03182	5.6106	0	7.69543		0610039K10Rik	6.54645	3.10291	3.74223	2.57577	6.31203	5.4242		2.10978	1.03714	0.571643
0610040B10Rik	6.7426	7.76554	8.3938	1.6232	3.27635	1.34427	0	7.68142	5.33519	12.5569	5.58838	0	0	10.4466	5.0608	13.4635	7.18876	9.70184	10.2861	8.91607	6.41286		0610040B10Rik	7.63398	2.08127	4.33887	6.04842	7.24273	8.50112		3.66794	1.05402	0.568363
0610040F04Rik	0.842825	0	5.16541	4.86959	3.93162	2.01641	0	2.95439	0	10.625	0.931397	22.1853	13.716	0.949694	16.1945	29.6197	8.38688	29.7119	25.2477	35.6643	37.1946		0610040F04Rik	2.00275	3.60587	0.984797	11.2472	15.12	27.2411		0.555412	0.132457	0.491724
0610040J01Rik	439.112	514.251	561.739	761.279	542.563	584.087	572.212	535.927	464.162	670.344	549.524	522.938	678.94	695.176	694.341	584.989	819.518	686.405	667.661	854.322	790.064		0610040J01Rik	505.034	629.31	524.1	580.936	663.362	763.594		0.80252	0.761325	1.03775
0610043K17Rik	4.21413	1.72568	3.87406	0	0	0	0	1.77264	0	4.82957	0	0	0	0	8.09727	3.36587	0	4.24455	16.8318	4.86331	1.28257		0610043K17Rik	3.27129	0	0.590878	1.60986	2.86579	5.44445		#DIV/0!	1.1415	0.180626
1010001N08Rik	339.659	345.135	273.121	217.508	173.646	184.166	300.411	321.438	314.776	162.273	226.329	234.53	173.735	82.6234	77.9363	81.4542	131.794	97.6247	55.1709	45.3909	121.844		1010001N08Rik	319.305	191.773	312.209	207.711	103.937	90.3649		1.66501	3.07209	0.977776
1100001I12Rik	0	0	0	0	0	0	0	0	0	0	0	0	0	0	0	0	0	0	4.6755	0	0		1100001I12Rik	0	0	0	0	0	0.935099		#DIV/0!	#DIV/0!	#DIV/0!
1110001J03Rik	182.05	122.523	230.507	497.51	218.205	228.527	164.511	181.991	311.575	249.206	256.134	196.498	59.4358	151.001	89.07	67.9907	143.775	102.476	64.5219	179.132	70.5414		1110001J03Rik	178.36	314.747	219.359	233.946	91.8745	112.089		0.566677	1.94134	1.22987
1110002J07Rik	0	0	0	0	1.31054	0	0	0	0	0	0	10.5644	0	4.74847	7.08512	6.05857	3.59438	0	4.6755	3.24221	1.28257		1110002J07Rik	0	0.436846	0	3.52147	4.47304	2.55893		0	0	#DIV/0!
1110002L01Rik	91.868	113.895	84.5836	30.0291	86.4956	107.542	121.595	59.0878	49.0838	74.3753	40.9814	68.6687	77.7238	119.661	87.0457	139.347	85.0669	144.315	117.823	86.7291	161.604		1110002L01Rik	96.7821	74.6889	76.5889	61.3418	105.945	119.107		1.2958	0.913516	0.791354
1110002O04Rik	0	0	0	0	0	0	0	0	0	0	0	0	0	0	0	0	0	0	0	0.810552	0		1110002O04Rik	0	0	0	0	0	0.16211		#DIV/0!	#DIV/0!	#DIV/0!
1110004E09Rik	189.636	243.32	286.035	215.074	247.037	238.609	178.816	223.943	295.57	163.239	281.282	291.578	171.449	118.712	89.07	122.518	158.153	110.965	106.601	148.331	198.799		1110004E09Rik	239.664	233.573	232.776	245.366	125.437	144.57		1.02608	1.91062	0.971263
1110004F10Rik	526.766	623.832	699.268	654.148	509.145	585.432	615.128	608.605	583.67	595.969	637.075	686.687	580.642	454.904	409.925	319.085	523.581	353.511	375.91	387.444	537.397		1110004F10Rik	616.622	582.908	602.468	639.91	441.139	435.569		1.05784	1.3978	0.977046
1110006O24Rik	7.58543	6.9027	32.2838	4.86959	19.0028	5.3771	0	8.86318	39.4804	29.9433	8.38257	1.05644	25.1459	2.84908	3.03648	16.8294	14.3775	6.67001	17.7669	12.9688	12.8257		1110006O24Rik	15.5907	9.74984	16.1145	13.1274	11.9652	12.9218		1.59907	1.303	1.0336
1110007C09Rik	62.3691	68.1642	94.2688	103.073	104.188	91.4107	107.29	112.858	128.045	167.103	132.258	120.434	185.165	184.241	144.739	155.503	301.928	198.888	211.332	263.429	211.624		1110007C09Rik	74.934	99.5572	116.064	139.932	167.412	237.44		0.752673	0.447602	1.54888
1110008F13Rik	836.926	868.015	1197.73	2275.72	1224.7	1073.4	944.15	927.679	1477.85	1077.96	1034.78	1079.68	621.79	1145.33	1088.07	1184.11	1133.43	1424.35	1344.67	1112.08	888.822		1110008F13Rik	967.557	1524.61	1116.56	1064.14	1009.83	1180.67		0.634627	0.958141	1.154
1110008L16Rik	453.44	460.755	497.171	762.091	362.364	373.036	593.67	563.107	498.307	524.491	357.656	378.206	153.162	259.267	247.979	381.69	311.513	386.254	369.364	287.746	356.555		1110008L16Rik	470.455	499.164	551.695	420.118	260.524	342.286		0.942487	1.8058	1.17268
1110008P14Rik	16.0137	41.4162	46.4887	67.3627	100.912	65.1973	78.6792	19.499	64.0223	149.717	105.248	109.87	130.302	117.762	175.104	135.981	231.238	284.991	340.376	201.017	234.711		1110008P14Rik	34.6395	77.8238	54.0668	121.611	139.787	258.467		0.445102	0.247802	1.56084
1110012L19Rik	73.3258	87.1466	139.466	138.783	96.3246	70.5744	143.053	76.8142	91.7653	133.296	158.337	84.5153	64.0078	99.7179	64.7782	85.4932	80.2744	90.9547	79.4835	111.046	79.5194		1110012L19Rik	99.9795	101.894	103.878	125.383	78.4993	88.2555		0.98121	1.27364	1.03899
1110015O18Rik	0	0	0	0	0	0	0	0	0	0	0	0	0	0	0	0	0	0	0	0	0		1110015O18Rik	0	0	0	0	0	0		#DIV/0!	#DIV/0!	#DIV/0!
1110017D15Rik	0	6.9027	0	0	0	0	0	0	0	3.86365	0	15.8466	0	0.949694	11.1338	0.673175	7.18876	4.24455	8.4159	9.72663	10.2606		1110017D15Rik	2.3009	0	0	6.57009	3.18916	7.96728		#DIV/0!	0.721476	0
1110018N20Rik	0	0	0	8.92758	0	2.01641	0	2.36351	0	0	0	2.11288	6.85798	0	1.01216	1.34635	1.19813	1.21273	8.4159	11.3477	3.84771		1110018N20Rik	0	3.648	0.787838	0.704294	2.30412	5.20444		0	0	#DIV/0!
1110019D14Rik	58.155	64.7128	51.6541	103.073	41.9373	29.574	107.29	62.0422	58.6871	66.648	78.2373	78.1767	22.8599	29.4405	33.4013	28.2733	40.7363	64.881	64.5219	29.9904	51.3029		1110019D14Rik	58.174	58.1948	76.0064	74.354	28.4938	50.2865		0.999643	2.04164	1.30654
1110020A21Rik	17.6993	17.2568	28.4098	68.9859	8.51851	12.7706	0	12.9993	7.46927	7.72731	8.38257	49.6527	16.002	12.346	5.0608	3.36587	13.1794	17.5846	7.4808	18.6427	17.956		1110020A21Rik	21.122	30.0917	6.82287	21.9209	9.19366	14.9687		0.70192	2.29745	0.323023
1110025L11Rik	0	0	0	0	0	0	0	0	0	0	0	0	2.28599	0	1.01216	5.3854	0	0	0	0	1.28257		1110025L11Rik	0	0	0	0	2.17089	0.256514		#DIV/0!	0	#DIV/0!
1110028F11Rik	0	0	0	0	0	0	0	0	0	0	0	0	274.319	34.189	91.0943	130.596	59.9063	94.5929	56.106	115.098	130.822		1110028F11Rik	0	0	0	0	132.55	91.3052		#DIV/0!	0	#DIV/0!
1110028F18Rik	0	0	0	0	0	0	0	0	0	0	0	0	0	0	0	0	0	0	0	0	0		1110028F18Rik	0	0	0	0	0	0		#DIV/0!	#DIV/0!	#DIV/0!
1110032A03Rik	174.465	107.855	202.742	201.276	129.743	123.001	143.053	173.718	151.52	202.842	212.358	215.514	171.449	171.895	213.566	169.64	244.418	285.598	151.486	258.566	227.015		1110032A03Rik	161.687	151.34	156.097	210.238	181.637	233.417		1.06837	0.890165	0.965425
1110032F04Rik	0	0	0	0	17.037	6.04924	7.15265	0	0	61.8185	31.6675	23.2417	54.8638	56.9817	82.9971	39.7173	82.6707	87.3165	195.436	47.012	100.041		1110032F04Rik	0	7.69542	2.38422	38.9092	58.64	102.495		0	0	#DIV/0!
1110034G24Rik	90.1823	88.0094	98.1428	95.7686	64.8717	79.9843	114.442	64.4058	142.983	75.3413	95.9338	115.152	36.5759	84.5228	84.0092	86.1664	80.2744	101.869	101.926	110.235	37.1946		1110034G24Rik	92.1115	80.2082	107.277	95.4757	72.8186	86.2999		1.14841	1.26495	1.16464
1110036E04Rik	0.842825	0	0	0	0	0	0	0.590878	0	0	6.51978	0	13.716	0	0	0	0	3.03182	0	0	0		1110036E04Rik	0.280942	0	0.196959	2.17326	3.42899	0.606365		#DIV/0!	0.0819314	0.701069
1110037F02Rik	959.135	1091.49	878.12	766.149	1002.56	1000.81	851.166	956.041	994.48	741.822	821.492	963.475	484.631	819.586	871.469	937.06	704.498	825.869	702.26	756.245	775.956		1110037F02Rik	976.248	923.175	933.896	842.263	778.186	752.966		1.05749	1.25452	0.956617
1110038B12Rik	0	0	0	0	0	0	0	0	0	0	0	0	388.619	267.814	315.794	587.009	364.23	449.923	265.568	531.722	328.338		1110038B12Rik	0	0	0	0	389.809	387.956		#DIV/0!	0	#DIV/0!
1110038F14Rik	130.638	180.333	170.459	232.117	154.644	153.919	128.748	189.081	194.201	205.74	141.572	220.796	240.029	193.738	157.897	166.274	231.238	155.836	155.227	188.048	179.56		1110038F14Rik	160.477	180.227	170.677	189.369	189.485	181.982		0.890415	0.846911	1.06356
1110046J04Rik	0	0	0	0	0	0	0	0	0	0	0	8.45153	0	0	5.0608	0	0	2.42546	0	0	0		1110046J04Rik	0	0	0	2.81718	1.2652	0.485092		#DIV/0!	0	#DIV/0!
1110051M20Rik	134.852	128.563	103.954	60.8699	56.3532	44.3611	171.664	148.901	188.866	83.0686	45.6384	33.8061	27.4319	36.0884	22.2675	41.7368	43.1325	53.9665	52.3656	52.6859	57.7157		1110051M20Rik	122.456	53.8614	169.81	54.171	31.8812	51.9732		2.27354	3.84102	1.3867
1110054M08Rik	74.1686	93.1865	93.6231	79.5366	97.6352	70.5744	114.442	75.0416	195.268	96.5914	92.2083	136.281	64.0078	114.913	90.0822	117.132	166.54	139.464	83.2239	158.868	144.931		1110054M08Rik	86.9927	82.5821	128.251	108.36	96.5339	138.605		1.05341	0.901163	1.47427
1110057K04Rik	489.682	456.441	550.116	502.379	514.387	535.021	586.518	534.154	472.698	584.378	514.131	460.608	320.039	549.873	457.496	516.325	322.296	530.569	491.862	405.276	452.748		1110057K04Rik	498.746	517.262	531.123	519.706	460.933	440.55		0.964204	1.08204	1.06492
1110057P08Rik	0	0	0	0	0	0	0	0	0	0	0	0	0	0	0	0	0	0	0	0	0		1110057P08Rik	0	0	0	0	0	0		#DIV/0!	#DIV/0!	#DIV/0!
1110058D11Rik	0	0	0	0	0	0	0	0	0	0	0	0	0	0.949694	0	0	0	0	0	0	1.28257		1110058D11Rik	0	0	0	0	0.237424	0.256514		#DIV/0!	0	#DIV/0!
1110058L19Rik	37.9271	48.3189	100.726	84.4062	39.3162	41.6725	28.6106	57.9061	110.972	66.648	54.021	13.7337	13.716	42.7362	16.1945	47.1222	35.9438	29.7119	17.7669	6.48442	30.7817		1110058L19Rik	62.3239	55.1316	65.8296	44.8009	29.9423	24.1377		1.13046	2.08147	1.05625
1110059E24Rik	296.675	178.607	356.413	426.089	285.698	334.724	400.549	344.482	263.559	366.081	364.176	238.756	66.2938	381.777	316.806	378.324	273.173	404.445	345.987	261.808	328.338		1110059E24Rik	277.232	348.837	336.196	323.004	285.8	322.75		0.794732	0.970019	1.21269
1110059G10Rik	176.151	152.722	198.868	250.784	100.256	112.919	135.9	135.311	94.9665	186.421	118.287	164.805	61.7218	117.762	125.508	86.1664	75.4819	116.422	84.159	98.8874	85.9323		1110059G10Rik	175.914	154.653	122.059	156.505	97.7895	92.1765		1.13747	1.7989	0.693859
1110065P20Rik	76.6971	89.7351	68.4417	49.5075	94.3588	86.7057	85.8318	82.723	67.2235	112.046	113.63	68.6687	150.876	120.611	71.8633	142.04	160.549	109.752	83.2239	144.278	109.019		1110065P20Rik	78.2913	76.8574	78.5928	98.115	121.347	121.364		1.01866	0.645183	1.00385
1190002F15Rik	58.9978	110.443	57.4652	186.668	83.8745	75.2794	71.5265	139.447	361.726	92.7277	75.4431	55.9914	50.2918	36.0884	18.2189	18.1757	44.3307	40.0201	15.8967	36.4748	52.5854		1190002F15Rik	75.6354	115.274	190.9	74.7207	30.6937	37.8615		0.656137	2.4642	2.52395
1190002N15Rik	228.406	202.767	260.208	169.624	159.886	223.15	178.816	147.129	151.52	62.7844	98.728	100.362	73.1518	152.901	190.286	175.025	127.001	175.846	280.53	185.616	203.929		1190002N15Rik	230.46	184.22	159.155	87.2915	147.841	194.584		1.25101	1.55884	0.690596
1190003K10Rik	0	0	0	0	0	0	0	0	0	0	0	0	0	0	0	0	0	0	0	0	0		1190003K10Rik	0	0	0	0	0	0		#DIV/0!	#DIV/0!	#DIV/0!
1190005I06Rik	9.27108	5.17703	4.51974	38.1451	3.27635	0	28.6106	7.09054	21.3408	0.965914	3.72559	9.50797	11.43	3.79878	3.03648	0	4.7925	3.63819	5.6106	0	14.1083		1190005I06Rik	6.32261	13.8072	19.014	4.73316	4.56631	5.62992		0.457923	1.38462	3.0073
1190007I07Rik	139.909	100.952	180.789	323.016	131.054	114.263	64.3739	175.491	203.804	127.501	91.2769	161.636	77.7238	62.6798	48.5836	53.1808	70.6894	92.1675	65.457	57.5492	74.3891		1190007I07Rik	140.55	189.444	147.89	126.804	60.542	72.0504		0.741907	2.32153	1.05222
1190028D05Rik	0	0	0	0	0	0	0	0	0	0	0	0	0	0	2.02432	0	0	0	0	0	0		1190028D05Rik	0	0	0	0	0.50608	0		#DIV/0!	0	#DIV/0!
1200014J11Rik	0.842825	0.862838	0	0	0.65527	1.34427	0	0	0	0	0.931397	1.05644	756.664	901.26	777.338	745.205	759.612	659.119	551.709	667.895	841.367		1200014J11Rik	0.568554	0.666515	0	0.662613	795.117	695.94		0.853026	0.000715058	0
1300002E11Rik	235.991	264.028	214.365	259.711	245.071	201.641	243.19	313.166	255.022	253.069	193.73	240.869	393.191	226.027	308.709	253.114	168.936	286.811	325.415	201.828	312.947		1300002E11Rik	238.128	235.475	270.459	229.223	295.26	259.187		1.01127	0.806502	1.13577
1300017J02Rik	0	0	0	0	0	0	0	0	0	0	0	0	0	0	0	0	0	0	0	0	0		1300017J02Rik	0	0	0	0	0	0		#DIV/0!	#DIV/0!	#DIV/0!
1500002F19Rik	8.42825	12.0797	10.3308	0	5.89743	5.3771	0	7.09054	0	13.5228	4.65698	0	11.43	6.64786	4.04864	2.01952	0	4.24455	2.8053	12.9688	0		1500002F19Rik	10.2796	3.75818	2.36351	6.05992	6.0365	4.00374		2.73526	1.70291	0.229923
1500004A13Rik	0	1.72568	0	0	1.96581	0	0	1.77264	0	0	0	0	6.85798	8.54725	7.08512	5.3854	0	4.85092	3.7404	0	12.8257		1500004A13Rik	0.575225	0.65527	0.590878	0	6.96894	4.28341		0.877845	0.0825413	1.02721
1500009C09Rik	0	0	0	0	1.96581	0	0	0	0	0	0	0	0	0.949694	0	0	0	0	0	1.6211	0		1500009C09Rik	0	0.65527	0	0	0.237424	0.324221		0	0	#DIV/0!
1500009L16Rik	10.1139	25.8851	13.5592	36.5219	20.3134	28.2298	14.3053	23.0443	20.2737	97.5573	38.1873	4.22577	2.28599	49.3841	52.6323	80.1078	68.2932	51.541	49.5603	26.7482	46.1726		1500009L16Rik	16.5194	28.355	19.2078	46.6568	46.1026	48.4631		0.582592	0.358319	1.16274
1500011B03Rik	62.3691	39.6905	71.0244	59.2467	51.7663	41.6725	128.748	44.9068	89.6313	17.3864	60.5408	72.8945	66.2938	40.8369	36.4377	61.9321	55.1138	53.9665	74.808	55.9281	107.736		1500011B03Rik	57.6947	50.8952	87.7619	50.2739	51.3751	69.5105		1.1336	1.12301	1.52114
1500011K16Rik	192.164	119.072	189.183	551.887	166.439	172.739	178.816	166.037	479.1	188.353	225.398	273.618	123.444	96.8688	137.654	106.362	182.115	130.368	83.2239	149.952	126.975		1500011K16Rik	166.806	297.022	274.651	229.123	116.082	134.527		0.561597	1.43697	1.64653
1500012F01Rik	868.953	757.571	1144.78	1077.8	442.307	493.349	1001.37	773.46	1296.45	455.911	503.886	651.824	285.749	305.802	165.994	208.684	256.399	215.26	86.9642	231.007	196.233		1500012F01Rik	923.77	671.153	1023.76	537.207	241.557	197.173		1.37639	3.82423	1.10824
1500012K07Rik	0	0	0	0	0	0	0	0	0	0	0	0	0	0	0	0	0	0	0	0	0		1500012K07Rik	0	0	0	0	0	0		#DIV/0!	#DIV/0!	#DIV/0!
1500015A07Rik	63.2119	75.9297	114.93	96.5802	54.3874	61.8366	114.442	99.8585	81.095	35.7388	19.5593	29.5804	41.1479	28.4908	39.4742	65.298	23.9625	53.9665	74.808	34.0432	50.0203		1500015A07Rik	84.6907	70.9347	98.4653	28.2928	43.6027	47.3601		1.19392	1.94233	1.16265
1500015L24Rik	0	0	0	0	0	0	0	0	0	0	0	0	0	0	0	0	0	0	0.935099	0	0		1500015L24Rik	0	0	0	0	0	0.18702		#DIV/0!	#DIV/0!	#DIV/0!
1500015O10Rik	0	0	0	0	0	0	0	0	0	0	0	0	0	0	0	0	0	0	0	0	0		1500015O10Rik	0	0	0	0	0	0		#DIV/0!	#DIV/0!	#DIV/0!
1500017E21Rik	0	0	0	0	0	0	0	0	0	0	0	0	0	5.69817	0	0	0	0	0	0	0		1500017E21Rik	0	0	0	0	1.42454	0		#DIV/0!	0	#DIV/0!
1500026H17Rik	5.89978	22.4338	8.3938	7.30439	3.93162	2.68855	0	17.7264	0	5.79548	0.931397	23.2417	16.002	2.84908	2.02432	0	4.7925	5.45728	8.4159	7.29497	1.28257		1500026H17Rik	12.2425	4.64152	5.90878	9.98953	5.21884	5.44864		2.6376	2.34582	0.482647
1500035N22Rik	0	0	0.645677	0.811598	16.3817	19.492	0	2.95439	0	11.591	27.9419	10.5644	0	9.49694	6.07296	14.8098	2.39625	9.09547	0.935099	8.10552	0		1500035N22Rik	0.215226	12.2284	0.984797	16.6991	7.59494	4.10647		0.0176004	0.028338	4.57565
1520401A03Rik	6.7426	0	0	0	3.27635	1.34427	0	10.6358	0	3.86365	0	0	27.4319	5.69817	3.03648	0	2.39625	3.03182	9.35099	0	0		1520401A03Rik	2.24753	1.54021	3.54527	1.28788	9.04164	2.95581		1.45924	0.248576	1.5774
1600002D24Rik	9.27108	0	6.45677	1.6232	0	0	0	11.8176	0	5.79548	0.931397	0	9.14397	5.69817	5.0608	6.73175	2.39625	7.88274	2.8053	14.5899	2.56514		1600002D24Rik	5.24262	0.541066	3.93919	2.24229	6.65867	6.04788		9.68943	0.787337	0.751379
1600002H07Rik	103.668	186.373	161.419	94.957	116.638	160.641	171.664	145.947	125.911	107.216	119.219	80.2895	105.156	94.9694	61.7417	141.367	81.4726	64.2747	48.6252	81.0552	85.9323		1600002H07Rik	150.487	124.079	147.84	102.242	100.808	72.272		1.21283	1.4928	0.982416
1600002K03Rik	40.4556	56.0844	82.0009	36.5219	57.0085	76.6237	50.0686	36.0436	89.6313	54.0912	49.364	51.7656	36.5759	65.5289	33.4013	61.2589	56.3119	38.201	41.1444	68.0864	42.3249		1600002K03Rik	59.5137	56.718	58.5811	51.7403	49.1912	49.2137		1.04929	1.20984	0.984331
1600010M07Rik	0	0	0	0	0	0	0	0	0	0	0	0	0	0	0	0	0	0	0	0	0		1600010M07Rik	0	0	0	0	0	0		#DIV/0!	#DIV/0!	#DIV/0!
1600012H06Rik	194.693	177.745	246.003	416.35	244.416	256.756	193.122	249.942	151.52	249.206	217.947	238.756	265.175	404.57	432.192	335.241	347.457	431.732	533.007	441.751	509.181		1600012H06Rik	206.147	305.841	198.194	235.303	359.295	452.625		0.674033	0.573754	0.961424
1600014C10Rik	101.982	86.2838	94.9145	164.754	177.578	161.985	128.748	83.3139	200.603	208.637	275.693	279.957	219.455	495.74	312.757	217.436	269.578	285.598	145.876	201.017	94.9103		1600014C10Rik	94.3934	168.106	137.555	254.763	311.347	199.396		0.561511	0.303177	1.45725
1600014C23Rik	0	0	0	0	0	0	0	0	0	0	0	0	0	0	0	0	0	0	0.935099	0	0		1600014C23Rik	0	0	0	0	0	0.18702		#DIV/0!	#DIV/0!	#DIV/0!
1600014K23Rik	0	0	0	0	0	0	0	0	0	0	0	0	0	0	0	0	0	0	0	0	0		1600014K23Rik	0	0	0	0	0	0		#DIV/0!	#DIV/0!	#DIV/0!
1600015I10Rik	0	0	0	0	0	0	0	0	0	0	0	0	2.28599	0	0	0	0	0	3.7404	0	0		1600015I10Rik	0	0	0	0	0.571498	0.74808		#DIV/0!	0	#DIV/0!
1600019K03Rik	0	0	0	0	0	0	0	0	0	0	0	0	0	0	0	0	0	0	0	0	0		1600019K03Rik	0	0	0	0	0	0		#DIV/0!	#DIV/0!	#DIV/0!
1600020E01Rik	61.5263	81.9696	98.1428	90.0874	74.7007	71.2466	28.6106	59.6787	91.7653	59.8866	19.5593	53.8785	70.8658	37.9878	36.4377	59.9126	45.5288	83.072	62.6517	68.0864	64.1286		1600020E01Rik	80.5462	78.6782	60.0182	44.4415	51.301	64.6935		1.02374	1.57007	0.74514
1600023N17Rik	3.3713	6.03986	8.3938	0.811598	7.86324	6.04924	7.15265	5.31791	12.8045	10.625	7.45117	11.6209	4.57199	3.79878	5.0608	13.4635	7.18876	9.70184	8.4159	13.7794	20.5211		1600023N17Rik	5.93499	4.90802	8.42501	9.89903	6.72377	11.9214		1.20924	0.882688	1.41955
1600025M17Rik	0	0	0	0	0	0	0	0	0	0	0	0	0	0	0	0	0	0	0	0	0		1600025M17Rik	0	0	0	0	0	0		#DIV/0!	#DIV/0!	#DIV/0!
1600027J07Rik	0	0	0	0	1.96581	3.36069	0	0	0	0	0	0	0	0	0	2.6927	0	1.21273	0	0.810552	8.978		1600027J07Rik	0	1.7755	0	0	0.673175	2.20026		0	0	#DIV/0!
1600029I14Rik	1.68565	0	1.29135	19.4784	5.24216	5.3771	0	5.31791	0	0	0	6.33865	0	6.64786	0	2.6927	0	2.42546	9.35099	9.72663	6.41286		1600029I14Rik	0.992335	10.0325	1.77264	2.11288	2.33514	5.58319		0.0989116	0.424957	1.78633
1600029O15Rik	0.842825	2.58851	4.51974	0.811598	0.65527	0.672137	0	1.18176	0	0.965914	0	1.05644	0	6.64786	1.01216	2.01952	1.19813	3.63819	1.8702	0	1.28257		1600029O15Rik	2.65036	0.713002	0.393919	0.674118	2.41989	1.59782		3.71718	1.09524	0.148629
1700001C02Rik	0	0	0	0	0	1.34427	0	0	0	0	0	0	0	0	0	0	0	0.606365	0	0	0		1700001C02Rik	0	0.448092	0	0	0	0.121273		0	#DIV/0!	#DIV/0!
1700001C19Rik	0.842825	0	0	8.11598	1.96581	2.68855	0	0	0	0	22.3535	0	0	0	6.07296	7.40492	5.99063	4.24455	3.7404	20.2638	1.28257		1700001C19Rik	0.280942	4.25678	0	7.45117	3.36947	7.10439		0.0659987	0.0833786	0
1700001D01Rik	0	0	0	0	0	0	0	0	0	0	0	0	0	0	0	0	0	0	1.8702	0	0		1700001D01Rik	0	0	0	0	0	0.37404		#DIV/0!	#DIV/0!	#DIV/0!
1700001F09Rik	0	0	0	0	0	0	0	0	0	0	0	0	0	0	2.02432	0	0	0	0	0	0		1700001F09Rik	0	0	0	0	0.50608	0		#DIV/0!	0	#DIV/0!
1700001G01Rik	0	0	0	0	0	0	0	0	0	0	0	0	0	0	0	0	0	0	0	0	0		1700001G01Rik	0	0	0	0	0	0		#DIV/0!	#DIV/0!	#DIV/0!
1700001G11Rik	0	0	2.58271	0	0	0	0	0	0	0.965914	0	0	0	0	0	0	0	0	0.935099	0	0		1700001G11Rik	0.860902	0	0	0.321971	0	0.18702		#DIV/0!	#DIV/0!	0
1700001G17Rik	1.68565	2.58851	3.87406	0	5.24216	0	35.7633	4.72703	0	0.965914	5.58838	0	0	2.84908	0	6.05857	1.19813	3.63819	3.7404	4.86331	5.13029		1700001G17Rik	2.71607	1.74739	13.4968	2.18476	2.22691	3.71406		1.55436	1.21966	4.96922
1700001J03Rik	0	0	3.87406	0	0	0	0	2.95439	0	0	0	0	9.14397	0	9.10943	0	1.19813	5.45728	1.8702	0	0		1700001J03Rik	1.29135	0	0.984797	0	4.56335	1.70512		#DIV/0!	0.282983	0.762609
1700001J11Rik	0	0	0	0	0	1.34427	0	0	0	0	0.931397	0	0	0.949694	6.07296	0.673175	1.19813	5.45728	2.8053	17.8321	0		1700001J11Rik	0	0.448092	0	0.310466	1.92396	5.45857		0	0	#DIV/0!
1700001K19Rik	0	0	0	0	0	0	0	5.90878	0	0	0	0	0	0	0	0	0	0	0.935099	0	0		1700001K19Rik	0	0	1.96959	0	0	0.18702		#DIV/0!	#DIV/0!	#DIV/0!
1700001K23Rik	0	0	0	0	0	0	0	0	0	0	0	0	0	0	0	0	1.19813	0	0	0	0		1700001K23Rik	0	0	0	0	0	0.239625		#DIV/0!	#DIV/0!	#DIV/0!
1700001L05Rik	852.097	780.868	668.275	414.727	475.071	451.676	514.991	733.28	932.592	253.069	333.44	775.428	267.461	151.951	186.237	256.48	155.756	184.335	214.138	163.732	187.255		1700001L05Rik	767.08	447.158	726.954	453.979	215.532	181.043		1.71546	3.559	0.947691
1700001L19Rik	0	0	0	0	0	4.03282	0	0	0	0	0.931397	0	0	0	0	0	0	1.81909	0.935099	0	3.84771		1700001L19Rik	0	1.34427	0	0.310466	0	1.32038		0	#DIV/0!	#DIV/0!
1700001O22Rik	19.385	72.4784	41.969	23.5364	8.51851	14.787	28.6106	28.3622	67.2235	15.4546	7.45117	2.11288	32.0039	8.54725	5.0608	11.444	23.9625	9.70184	27.1179	30.801	16.6734		1700001O22Rik	44.6108	15.614	41.3987	8.33956	14.264	21.6513		2.85711	3.12751	0.927999
1700001P01Rik	1.68565	14.6682	1.29135	0	3.93162	8.06565	14.3053	0	0	8.69322	5.58838	3.16932	0	0	3.03648	4.03905	2.39625	4.85092	4.6755	0	1.28257		1700001P01Rik	5.88175	3.99909	4.76844	5.81698	1.76888	2.64105		1.47077	3.32512	0.810717
1700003C15Rik	0	0	0	0	0	0	0	0	0	0	0	0	0	0	0	0	0	0	0	0	0		1700003C15Rik	0	0	0	0	0	0		#DIV/0!	#DIV/0!	#DIV/0!
1700003D09Rik	9.27108	6.9027	2.58271	0.811598	5.89743	2.68855	7.15265	1.77264	10.6704	0	9.31397	1.05644	45.7199	0	7.08512	0	9.58501	0.606365	3.7404	3.24221	3.84771		1700003D09Rik	6.25216	3.13253	6.53189	3.4568	13.2012	4.20434		1.99589	0.473604	1.04474
1700003E16Rik	0	0	0	0	1.31054	0	0	4.13615	16.0056	1.93183	13.0396	0	9.14397	0.949694	5.0608	0.673175	1.19813	1.21273	8.4159	8.91607	14.1083		1700003E16Rik	0	0.436846	6.71391	4.99046	3.95691	6.77022		0	0	#DIV/0!
1700003E24Rik	0	0	0	0	0	0	0	0	0	0	0	0	0	0	0	0	0	0	1.8702	0	0		1700003E24Rik	0	0	0	0	0	0.37404		#DIV/0!	#DIV/0!	#DIV/0!
1700003F12Rik	0	0.862838	0	0	0	0	0	2.36351	0	0	4.65698	0	9.14397	0	2.02432	0	8.38688	0	0	1.6211	12.8257		1700003F12Rik	0.287613	0	0.787838	1.55233	2.79207	4.56674		#DIV/0!	0.10301	2.73923
1700003G13Rik	0	0	0	0	0	0	0	0	0	0	0	0	0	0	0	0	0	0	0	0	0		1700003G13Rik	0	0	0	0	0	0		#DIV/0!	#DIV/0!	#DIV/0!
1700003G18Rik	0	0	0	0	1.31054	0.672137	0	4.13615	0	0	0	0	0	0	0	0	0	0	0	0	1.28257		1700003G18Rik	0	0.660892	1.37872	0	0	0.256514		0	#DIV/0!	#DIV/0!
1700003H04Rik	0	0	0	0	0	0	0	0	0	0	0	0	0	0	0	0	0	0	0	0	0		1700003H04Rik	0	0	0	0	0	0		#DIV/0!	#DIV/0!	#DIV/0!
1700003I22Rik	0	0	0	0	0	0	0	0	0	0	0	0	0	0	0	0	0	0	0	0	0		1700003I22Rik	0	0	0	0	0	0		#DIV/0!	#DIV/0!	#DIV/0!
1700003L19Rik	0	0	0	0	0	0	0	0	0	0	0	0	0	0	0	0	0	0	0	0	0		1700003L19Rik	0	0	0	0	0	0		#DIV/0!	#DIV/0!	#DIV/0!
1700003M02Rik	0	0	0	0	0	0	0	0	0	0	0	0	0	0	0	0	0	0	0	0	0		1700003M02Rik	0	0	0	0	0	0		#DIV/0!	#DIV/0!	#DIV/0!
1700003M07Rik	0	0	0	1.6232	0.65527	0	0	0	0	0	0	0	18.2879	7.59756	0	14.1367	2.39625	4.85092	13.0914	0	0		1700003M07Rik	0	0.759489	0	0	10.0055	4.06771		0	0	#DIV/0!
1700003O11Rik	0	0	0	0	0	0	0	0	0	0	0	0	0	0	0	0	0	0	0	0	0		1700003O11Rik	0	0	0	0	0	0		#DIV/0!	#DIV/0!	#DIV/0!
1700003P14Rik	0	0	0	0	0	0	0	0	0	0	0	0	0	0	0	0	0	0	0	0	0		1700003P14Rik	0	0	0	0	0	0		#DIV/0!	#DIV/0!	#DIV/0!
1700006A11Rik	0	0	0	0	0	0	0	0	0	0	0	0	0	0	0	0	0	0	0	0	0		1700006A11Rik	0	0	0	0	0	0		#DIV/0!	#DIV/0!	#DIV/0!
1700006E09Rik	0	0	0	0	0	0	0	0	0	0	0	0	0	0	0	1.34635	0	0	4.6755	0	0		1700006E09Rik	0	0	0	0	0.336587	0.935099		#DIV/0!	0	#DIV/0!
1700006F04Rik	0	0	0	0	0	0	0	0	0	0	0	0	2.28599	0	0	0	0	0	0	0	0		1700006F04Rik	0	0	0	0	0.571498	0		#DIV/0!	0	#DIV/0!
1700006H20Rik	0	0	0	0	0	0	0	0	0	0	0	0	11.43	0	1.01216	0	0	0	0	1.6211	0		1700006H20Rik	0	0	0	0	3.11053	0.324221		#DIV/0!	0	#DIV/0!
1700006H21Rik	0	0	0	0	0	0	0	0	0	0	0	0	0	0	0	0	0	0	0	0	0		1700006H21Rik	0	0	0	0	0	0		#DIV/0!	#DIV/0!	#DIV/0!
1700007B14Rik	0	0	0	0	0	0	0	0	0	0	0	0	0	0	0	0	0	0	5.6106	0	0		1700007B14Rik	0	0	0	0	0	1.12212		#DIV/0!	#DIV/0!	#DIV/0!
1700007E05Rik	3.3713	0	0	0	0	0	0	0	0	0	0	0	20.5739	16.1448	9.10943	14.8098	14.3775	12.7337	5.6106	11.3477	23.0863		1700007E05Rik	1.12377	0	0	0	15.1595	13.4312		#DIV/0!	0.0741295	0
1700007F19Rik	0	0	0	0	0	0	0	0	0	0	0	0	0	0	0	0	0	0	3.7404	0	0		1700007F19Rik	0	0	0	0	0	0.74808		#DIV/0!	#DIV/0!	#DIV/0!
1700007G11Rik	2.52848	0	0	1.6232	0	4.70496	0	4.13615	0	0	0	0	0	2.84908	0	3.36587	0	0	0	0	0		1700007G11Rik	0.842825	2.10939	1.37872	0	1.55374	0		0.39956	0.54245	1.63583
1700007J10Rik	1.68565	0	0.645677	0	1.31054	0	0	0	0	0	0	0	2.28599	5.69817	0	0	0	0	0	0	0		1700007J10Rik	0.777109	0.436846	0	0	1.99604	0		1.77891	0.389325	0
1700007K09Rik	0	0	7.10244	0	1.96581	3.36069	0	0	0	0	0	0	0	0	0	0	0	0	1.8702	0	0		1700007K09Rik	2.36748	1.7755	0	0	0	0.37404		1.33342	#DIV/0!	0
1700007K13Rik	0	0	0	0.811598	3.93162	1.34427	0	0	0	8.69322	3.72559	0	0	0.949694	0	3.36587	0	7.27638	5.6106	3.24221	8.978		1700007K13Rik	0	2.02916	0	4.1396	1.07889	5.02144		0	0	#DIV/0!
1700007L15Rik	42.9841	25.8851	57.4652	89.2758	25.5555	19.492	35.7633	27.1804	25.6089	9.65914	53.0896	10.5644	16.002	43.6859	26.3161	32.9856	31.1513	18.7973	28.053	27.5588	39.7597		1700007L15Rik	42.1115	44.7744	29.5175	24.4377	29.7474	29.064		0.940525	1.41564	0.700938
1700007P06Rik	0	0	0	0	0	0	0	0	0	0	0	0	0	2.84908	0	0	0	0	0	0	6.41286		1700007P06Rik	0	0	0	0	0.712271	1.28257		#DIV/0!	0	#DIV/0!
1700008C04Rik	13.4852	0	3.22838	7.30439	5.24216	5.3771	14.3053	31.9074	19.2067	7.72731	0	5.28221	0	0.949694	0	0	0	1.81909	0	4.05276	0		1700008C04Rik	5.5712	5.97455	21.8065	4.33651	0.237424	1.17437		0.932488	23.4652	3.91415
1700008F21Rik	0	0	0	0	0	0	0	0	0	0	0	0	0	0	0	0	0	0.606365	0	0	0		1700008F21Rik	0	0	0	0	0	0.121273		#DIV/0!	#DIV/0!	#DIV/0!
1700008I05Rik	0	0	0	0	0	0	0	0	0	0	0	0	0	0	2.02432	0.673175	0	0	1.8702	0	0		1700008I05Rik	0	0	0	0	0.674373	0.37404		#DIV/0!	0	#DIV/0!
1700008J07Rik	105.353	82.8324	96.2058	107.131	53.7321	63.8531	92.9845	88.6318	30.9441	117.841	54.9524	89.7975	82.2958	39.8872	32.3891	26.927	32.3494	75.1892	38.3391	54.307	48.7377		1700008J07Rik	94.7971	74.9054	70.8535	87.5305	45.3748	49.7845		1.26556	2.0892	0.747422
1700008K24Rik	0	0	0	0	0	0	0	0	0	0	0	0	0	0	0	0	0	0	0	0	0		1700008K24Rik	0	0	0	0	0	0		#DIV/0!	#DIV/0!	#DIV/0!
1700008O03Rik	10.1139	12.9426	10.9765	6.49279	9.17378	5.3771	0	13.5902	7.46927	0	0	0	6.85798	2.84908	6.07296	0	2.39625	1.21273	6.5457	1.6211	6.41286		1700008O03Rik	11.3443	7.01455	7.01983	0	3.945	3.63773		1.61726	2.87562	0.618796
1700008P02Rik	0	0	0	0	0	0	0	0	0	0	0	0	0	0	0	0	0	0	0	0	0		1700008P02Rik	0	0	0	0	0	0		#DIV/0!	#DIV/0!	#DIV/0!
1700009C05Rik	0	0	0	0	0	0	0	0	0	0	0	0	0	0	0	0	0	0	0	0	0		1700009C05Rik	0	0	0	0	0	0		#DIV/0!	#DIV/0!	#DIV/0!
1700009J07Rik	0	0	0	0	0	0	0	0	0	0	0	0	0	0	0	0	0	0	0	0	0		1700009J07Rik	0	0	0	0	0	0		#DIV/0!	#DIV/0!	#DIV/0!
1700009N14Rik	0	0	0	0	0	0	0	0	0	0	0	0	0	0	0	0	0	0	0	0	0		1700009N14Rik	0	0	0	0	0	0		#DIV/0!	#DIV/0!	#DIV/0!
1700010B08Rik	0	0	0	0	0	0	0	0	0	0	0	0	0	0	0	0	0	0	0	0	0		1700010B08Rik	0	0	0	0	0	0		#DIV/0!	#DIV/0!	#DIV/0!
1700010D01Rik	0	0	0	0	0	0	0	0	0	0	0	0	0	0	0	0	0	0	0	0.810552	0		1700010D01Rik	0	0	0	0	0	0.16211		#DIV/0!	#DIV/0!	#DIV/0!
1700010H22Rik	0	0	0	0	0	0	0	0	0	0	0	0	0	0	0	0	0	0	0	0	0		1700010H22Rik	0	0	0	0	0	0		#DIV/0!	#DIV/0!	#DIV/0!
1700010I02Rik	0	0	0	0	0	0	14.3053	0	0	0	0	0	0	0	0	0	0	0	0	0	0		1700010I02Rik	0	0	4.76844	0	0	0		#DIV/0!	#DIV/0!	#DIV/0!
1700010I14Rik	17.6993	32.7878	18.7246	34.8987	16.3817	20.1641	50.0686	28.953	3.20112	34.7729	9.31397	40.1448	34.2899	6.64786	2.02432	8.75127	1.19813	18.7973	14.0265	15.4005	11.5431		1700010I14Rik	23.0706	23.8149	27.4076	28.0772	12.9283	12.1931		0.968748	1.7845	1.18799
1700010J16Rik	0	0	0	0	0	0	0	0	0	0	0	0	0	0	0	0	0	0	2.8053	0	0		1700010J16Rik	0	0	0	0	0	0.56106		#DIV/0!	#DIV/0!	#DIV/0!
1700010K23Rik	0	0	0	0	0	0	0	0	0	0	0	0	0	0	0	0	0	0	0	0	0		1700010K23Rik	0	0	0	0	0	0		#DIV/0!	#DIV/0!	#DIV/0!
1700010L04Rik	0	0	0	0	0	0	0	0	2.13408	0	0	0	0	0	1.01216	0	0	0.606365	0.935099	0	0		1700010L04Rik	0	0	0.711359	0	0.25304	0.308293		#DIV/0!	0	#DIV/0!
1700010N08Rik	0	0	0	0	0	0	0	0	0	0	0	0	0	0	0	0	0	0	0	0	0		1700010N08Rik	0	0	0	0	0	0		#DIV/0!	#DIV/0!	#DIV/0!
1700011A15Rik	0	0	0.645677	0	0	0	0	0	0	0	0	0	0	0	1.01216	5.3854	0	0	0	0	0		1700011A15Rik	0.215226	0	0	0	1.59939	0		#DIV/0!	0.134567	0
1700011B04Rik	0	0	0	0	0	0	0	0	0	0	0	0	0	0	0	0	0	0	0	0	0		1700011B04Rik	0	0	0	0	0	0		#DIV/0!	#DIV/0!	#DIV/0!
1700011C11Rik	0	0	0	0	0	0	0	0	0	0	0	0	0	0	0	0	0	0	0	0	0		1700011C11Rik	0	0	0	0	0	0		#DIV/0!	#DIV/0!	#DIV/0!
1700011E24Rik	0	0	0	0.811598	0	1.34427	7.15265	0	0	0	3.72559	1.05644	0	2.84908	5.0608	2.6927	0	2.42546	0	0.810552	1.28257		1700011E24Rik	0	0.718624	2.38422	1.59401	2.65064	0.903717		0	0	#DIV/0!
1700011H14Rik	24.4419	4.31419	13.5592	101.45	19.6581	37.6397	0	3.54527	3.20112	0.965914	11.1768	41.2012	13.716	12.346	11.1338	39.0441	0	23.0419	11.2212	17.0216	17.956		1700011H14Rik	14.1051	52.9159	2.2488	17.7813	19.06	13.8481		0.266557	0.740038	0.159431
1700011I03Rik	11.7996	7.76554	7.10244	2.4348	0	4.03282	0	4.72703	0	0	0	0	0	0.949694	0	0	7.18876	0.606365	0	0	0		1700011I03Rik	8.88918	2.15587	1.57568	0	0.237424	1.55902		4.12324	37.4402	0.177258
1700011L22Rik	0	0	0	0	0	0	0	0	0	0	0	0	2.28599	0.949694	0	0	0	0	0	0	0		1700011L22Rik	0	0	0	0	0.808922	0		#DIV/0!	0	#DIV/0!
1700011M02Rik	0	0	0	0	0	0	0	0	0	0	0	0	0	0	0	0.673175	0	0	0	0	0		1700011M02Rik	0	0	0	0	0.168294	0		#DIV/0!	0	#DIV/0!
1700012A03Rik	0	0	0	0	0	0	0	0	0	0	0	0	0	0	0	0	0	0	0	0	0		1700012A03Rik	0	0	0	0	0	0		#DIV/0!	#DIV/0!	#DIV/0!
1700012B07Rik	0	0	0	0	0	0	0	0	0	0	0	0	0	0	0	0	0	0	0.935099	0	0		1700012B07Rik	0	0	0	0	0	0.18702		#DIV/0!	#DIV/0!	#DIV/0!
1700012B09Rik	0	0	0	0	0	0	0	0	0	0	0	0	0	0	0	0	0	0	0	0	0		1700012B09Rik	0	0	0	0	0	0		#DIV/0!	#DIV/0!	#DIV/0!
1700012C14Rik	0	0	0	0	0	0	0	0	0	0	0	0	0	0	0	0	0	0	0	0	0		1700012C14Rik	0	0	0	0	0	0		#DIV/0!	#DIV/0!	#DIV/0!
1700012D01Rik	0	0	0	4.05799	0	0	0	2.95439	0	15.4546	0	0	4.57199	0.949694	10.1216	0.673175	3.59438	1.81909	1.8702	0	2.56514		1700012D01Rik	0	1.35266	0.984797	5.15154	4.07911	1.96976		0	0	#DIV/0!
1700012D14Rik	42.1413	17.2568	29.7011	0	26.8661	18.1477	28.6106	36.0436	60.8212	13.5228	16.7651	10.5644	11.43	11.3963	12.1459	20.8684	17.9719	12.7337	0	4.86331	1.28257		1700012D14Rik	29.6997	15.0046	41.8251	13.6174	13.9602	7.37029		1.97938	2.12746	1.40827
1700012D16Rik	0	0	0	0	0	0	0	0	0	0	0	0	0	0	0	0	0	0	0	0	0		1700012D16Rik	0	0	0	0	0	0		#DIV/0!	#DIV/0!	#DIV/0!
1700012H19Rik	3.3713	0	0.645677	0	0	1.34427	0	0	0	0	0	0	0	0	0	0	0	0	0	0	0		1700012H19Rik	1.33899	0.448092	0	0	0	0		2.98821	#DIV/0!	0
1700012I11Rik	0	0	0	0	0	0	0	0	0	0	0	0	0	0	0	0	0	0	0	0	0		1700012I11Rik	0	0	0	0	0	0		#DIV/0!	#DIV/0!	#DIV/0!
1700012J15Rik	0	0	0	0	0	0	0	0	0	0	0	0	0	0	0	0	0	0	0	0	0		1700012J15Rik	0	0	0	0	0	0		#DIV/0!	#DIV/0!	#DIV/0!
1700012L04Rik	0	0	0	0	0	0	0	0	0	0	0	0	0	2.84908	5.0608	0	0	2.42546	6.5457	8.91607	0		1700012L04Rik	0	0	0	0	1.97747	3.57745		#DIV/0!	0	#DIV/0!
1700012P22Rik	0	0	0	0	0	0	0	0	0	0	0	0	0	0	0	0	0	0	0	0	0		1700012P22Rik	0	0	0	0	0	0		#DIV/0!	#DIV/0!	#DIV/0!
1700013D24Rik	0	0	0	0	0	0	0	0	0	0	0	0	0	0	0	0	0	0	0	0	0		1700013D24Rik	0	0	0	0	0	0		#DIV/0!	#DIV/0!	#DIV/0!
1700013F07Rik	0	0	0	0	3.27635	0	0	0	0	0	0	0	0	0	0	0	0	0	0	0	1.28257		1700013F07Rik	0	1.09212	0	0	0	0.256514		0	#DIV/0!	#DIV/0!
1700013G24Rik	0	0	0	0	0	0	0	0	0	0	0	0	0	0	0	0	0	0	0	0	0		1700013G24Rik	0	0	0	0	0	0		#DIV/0!	#DIV/0!	#DIV/0!
1700013H16Rik	0	0	0	0	0	0	0	0	0	0	0	0	0	0	0	0	0	0	0	0	0		1700013H16Rik	0	0	0	0	0	0		#DIV/0!	#DIV/0!	#DIV/0!
1700013N06Rik	0	0	0	0	0	0	0	0	0	0	0	0	0	0	0	0	0	0	0	0	0		1700013N06Rik	0	0	0	0	0	0		#DIV/0!	#DIV/0!	#DIV/0!
1700015C15Rik	0	0	0	0	0	0	0	0	0	0	0	0	0	0	0	0	0	0	0	0	0		1700015C15Rik	0	0	0	0	0	0		#DIV/0!	#DIV/0!	#DIV/0!
1700015E13Rik	0	0	0	0	0	0	0	0	0	0	0	0	0	0	0	0	0	0	0	0	0		1700015E13Rik	0	0	0	0	0	0		#DIV/0!	#DIV/0!	#DIV/0!
1700015F17Rik	0	0	0.645677	0	0	0	0	0	0	0	0	0	0	0	0	0	0	0	0	0	0		1700015F17Rik	0.215226	0	0	0	0	0		#DIV/0!	#DIV/0!	0
1700015G11Rik	0	0	0	0	0	0	0	0	0	0	0	0	0	0	0	0	0	0	0	0	0		1700015G11Rik	0	0	0	0	0	0		#DIV/0!	#DIV/0!	#DIV/0!
1700016B01Rik	0	0	0	0	0	0	0	0	0	0	0	0	0	0	0	0	0	0	0	0	0		1700016B01Rik	0	0	0	0	0	0		#DIV/0!	#DIV/0!	#DIV/0!
1700016C15Rik	0	0	0	8.11598	0.65527	0	0	0	0	0	0	1.05644	34.2899	1.89939	21.2553	1.34635	10.7831	7.88274	0	9.72663	0		1700016C15Rik	0	2.92375	0	0.352147	14.6977	5.6785		0	0	#DIV/0!
1700016C19Rik	0	0	0	0	0	0	0	0	0	0	0	0	0	0	0	0.673175	0	0	0.935099	0	0		1700016C19Rik	0	0	0	0	0.168294	0.18702		#DIV/0!	0	#DIV/0!
1700016D06Rik	0	0	0	0	0	0	0	0	0	0	0	0	0	0.949694	2.02432	0	0	0	0	2.43166	0		1700016D06Rik	0	0	0	0	0.743503	0.486331		#DIV/0!	0	#DIV/0!
1700016G14Rik	0	0	1.93703	0	0	0	0	0	0	0	0	0	13.716	0	0	0	0	0	0	0	0		1700016G14Rik	0.645677	0	0	0	3.42899	0		#DIV/0!	0.188299	0
1700016G22Rik	0	0	0	0	0	0	0	0	0	0	0	0	0	0	0	0	1.19813	1.81909	5.6106	0	0		1700016G22Rik	0	0	0	0	0	1.72556		#DIV/0!	#DIV/0!	#DIV/0!
1700016H13Rik	0	0	0	0	0	0.672137	0	0	0	0	0	14.7902	0	0.949694	3.03648	5.3854	0	5.45728	0	0	0		1700016H13Rik	0	0.224046	0	4.93006	2.34289	1.09146		0	0	#DIV/0!
1700016J18Rik	0	0	2.58271	0	0	0	0	0.590878	0	0	0	0	4.57199	6.64786	3.03648	0.673175	8.38688	4.24455	4.6755	23.506	16.6734		1700016J18Rik	0.860902	0	0.196959	0	3.73238	11.4973		#DIV/0!	0.230658	0.228783
1700016K19Rik	9.27108	11.2169	7.10244	8.92758	5.24216	12.0985	0	1.18176	0	21.2501	15.8337	14.7902	4.57199	2.84908	0	13.4635	0	0	0	0	5.13029		1700016K19Rik	9.1968	8.75607	0.393919	17.2913	5.22114	1.02606		1.05033	1.76145	0.0428322
1700016L04Rik	0	0	0	0	0	0	0	0	0	0	0	0	0	0	0	0	0	0	0	0	0		1700016L04Rik	0	0	0	0	0	0		#DIV/0!	#DIV/0!	#DIV/0!
1700016L21Rik	0	0	0	0	0	2.68855	0	0	0	0	0	0	0	0	0	0	0	1.21273	0	0	3.84771		1700016L21Rik	0	0.896183	0	0	0	1.01209		0	#DIV/0!	#DIV/0!
1700016P04Rik	0	0	0	0	0	0	0	0	0	0	0	0	0	0	0	0	0	0	0.935099	0	0		1700016P04Rik	0	0	0	0	0	0.18702		#DIV/0!	#DIV/0!	#DIV/0!
1700017B05Rik	798.156	939.63	887.16	576.235	651.338	781.696	879.776	1057.67	627.419	498.411	603.545	541.954	514.348	269.713	241.906	319.085	282.758	366.244	479.706	618.451	448.9		1700017B05Rik	874.982	669.756	854.956	547.97	336.263	439.212		1.30642	2.60207	0.977113
1700017D01Rik	0	0	0	0	0	0	0	0	0	0	0	0	0	0	0	4.71222	0	0	0	0	0		1700017D01Rik	0	0	0	0	1.17806	0		#DIV/0!	0	#DIV/0!
1700017G19Rik	0	0	0	0	0	0	0	0	0	0	0	0	2.28599	0	0	0	0	0	0	0	0		1700017G19Rik	0	0	0	0	0.571498	0		#DIV/0!	0	#DIV/0!
1700017J07Rik	0	0	0	0	0	0	0	0	0	0	0	0	0	0	0	0	0	0	0	0	0		1700017J07Rik	0	0	0	0	0	0		#DIV/0!	#DIV/0!	#DIV/0!
1700017L05Rik	0	0	0	0	0	0	0	0	0	0	0	0	0	0	0	0	0	0	0	0	0		1700017L05Rik	0	0	0	0	0	0		#DIV/0!	#DIV/0!	#DIV/0!
1700017M07Rik	0	0	0	0	0	0	0	0	0	0	0	0	4.57199	0	0	0	1.19813	0	0	0	1.28257		1700017M07Rik	0	0	0	0	1.143	0.496139		#DIV/0!	0	#DIV/0!
1700017N19Rik	0	0	0	0	0	0	0	0	0	0	0	0	0	0	0	0	0	0	1.8702	0	0		1700017N19Rik	0	0	0	0	0	0.37404		#DIV/0!	#DIV/0!	#DIV/0!
1700018A04Rik	0	0	0	0	0	0	0	0	0	0	0	0	0	0	0	0	0	0	0	0	0		1700018A04Rik	0	0	0	0	0	0		#DIV/0!	#DIV/0!	#DIV/0!
1700018A23Rik	4.21413	1.72568	0	0	0	0.672137	0	0	0	0	0	0	0	6.64786	1.01216	0	0	1.81909	0	0	0		1700018A23Rik	1.97993	0.224046	0	0	1.91501	0.363819		8.83719	1.03391	0
1700018B08Rik	0	0	1.29135	0	0	0	0	0	0	0	0	0	0	0	1.01216	0	0	0	0	0	0		1700018B08Rik	0.430451	0	0	0	0.25304	0		#DIV/0!	1.70112	0
1700018B24Rik	0	0	0	0	0	0	0	0	0	0	0	0	0	0	0	0	0	0	0.935099	0	0		1700018B24Rik	0	0	0	0	0	0.18702		#DIV/0!	#DIV/0!	#DIV/0!
1700018C11Rik	0	0	0	0	0	0	0	0	0	0	0	0	0	0	0	0	0	0	0	0	0		1700018C11Rik	0	0	0	0	0	0		#DIV/0!	#DIV/0!	#DIV/0!
1700018F24Rik	0	0	0	0	0	0	0	0	0	0	0	0	0	0	0	0	0	0	0	0	0		1700018F24Rik	0	0	0	0	0	0		#DIV/0!	#DIV/0!	#DIV/0!
1700018G05Rik	0	0	0	0	0	0	0	0	0	0	0	0	0	0	0	0	0	0	0	0	0		1700018G05Rik	0	0	0	0	0	0		#DIV/0!	#DIV/0!	#DIV/0!
1700018L02Rik	9.27108	14.6682	2.58271	0	2.62108	13.4427	0	6.49966	0	19.3183	3.72559	7.39509	9.14397	7.59756	8.09727	3.36587	8.38688	10.3082	13.0914	9.72663	15.3909		1700018L02Rik	8.84067	5.35461	2.16655	10.1463	7.05117	11.3808		1.65104	1.25379	0.245067
1700019A02Rik	18.5422	15.5311	9.68515	7.30439	15.0712	2.68855	28.6106	1.77264	17.0726	1.93183	3.72559	13.7337	0	0	2.02432	6.05857	0	0.606365	14.0265	8.10552	1.28257		1700019A02Rik	14.5861	8.35471	15.8186	6.46372	2.02072	4.80419		1.74586	7.21827	1.0845
1700019B03Rik	0	0	0	0	0	0	0	0	0	0	0	5.28221	0	0	0	0	0	0.606365	2.8053	0	0		1700019B03Rik	0	0	0	1.76074	0	0.682333		#DIV/0!	#DIV/0!	#DIV/0!
1700019B21Rik	0	0	0	0	0	0	0	0	0	0	0	0	0	0	0	0	0	0	0	0	0		1700019B21Rik	0	0	0	0	0	0		#DIV/0!	#DIV/0!	#DIV/0!
1700019C18Rik	0	0	0	0	0	0	0	0	0	0	0	0	0	0	0	0	0	0	0	0	0		1700019C18Rik	0	0	0	0	0	0		#DIV/0!	#DIV/0!	#DIV/0!
1700019D03Rik	84.2825	54.3588	84.5836	79.5366	90.4272	96.7878	28.6106	57.3152	82.162	144.887	58.678	101.418	457.199	328.594	696.366	483.34	482.845	530.569	656.44	326.653	523.289		1700019D03Rik	74.4083	88.9172	56.0293	101.661	491.375	503.959		0.836827	0.151429	0.752997
1700019E08Rik	0	0	0	0	0	0	0	0	0	0	0	0	0	0	0	0	0	0	0	0	0		1700019E08Rik	0	0	0	0	0	0		#DIV/0!	#DIV/0!	#DIV/0!
1700019F05Rik	0	0	0	0	0	0	0	0	0	0	0	0	0	0	0	0	0	0	0	0	0		1700019F05Rik	0	0	0	0	0	0		#DIV/0!	#DIV/0!	#DIV/0!
1700019G17Rik	336.287	354.626	291.2	271.885	380.056	344.806	236.038	307.257	300.905	380.57	475.012	440.536	630.934	1228.9	1124.51	555.369	863.849	771.296	341.311	506.595	282.166		1700019G17Rik	327.371	332.249	281.4	432.039	884.929	553.043		0.985318	0.369941	0.859574
1700019G24Rik	0	0	0	0	0	0	0	0	0	0	0	0	0	0	0	0	0	0	0	0	0		1700019G24Rik	0	0	0	0	0	0		#DIV/0!	#DIV/0!	#DIV/0!
1700019J19Rik	0	0	0	0	0	0	0	0	0	0	0	0	0	0	0	0	0	0	3.7404	0	0		1700019J19Rik	0	0	0	0	0	0.74808		#DIV/0!	#DIV/0!	#DIV/0!
1700019L03Rik	0	0	0	0	0.65527	0	0	0	0	0	0	0	0	0	0	0	0	3.63819	1.8702	6.48442	3.84771		1700019L03Rik	0	0.218423	0	0	0	3.1681		0	#DIV/0!	#DIV/0!
1700019L22Rik	0	0	0	0	0	0	0	0	0	0	0	0	0	0	0	0.673175	0	0	0	0	1.28257		1700019L22Rik	0	0	0	0	0.168294	0.256514		#DIV/0!	0	#DIV/0!
1700019M22Rik	0	0	0	0	0	0	0	0	0	0	0	0	0	0	0	0	0	0	0	0	0		1700019M22Rik	0	0	0	0	0	0		#DIV/0!	#DIV/0!	#DIV/0!
1700019N19Rik	0	0	0	0	0	0	0	0	0	0	0	0	0	0	0	0	0	0	0	0	0		1700019N19Rik	0	0	0	0	0	0		#DIV/0!	#DIV/0!	#DIV/0!
1700019O17Rik	0	0	0	0	0	0	0	0	0	0	0	0	0	0	0	0	0	0	0	0	0		1700019O17Rik	0	0	0	0	0	0		#DIV/0!	#DIV/0!	#DIV/0!
1700019P21Rik	0	0	0	0	0	0	0	0	0	0	0	0	0	0	0	0	0	0	0	0	0		1700019P21Rik	0	0	0	0	0	0		#DIV/0!	#DIV/0!	#DIV/0!
1700020A23Rik	0	0	0	0	0	0	0	0	0	0	0	0	0	0	0	0	0	0	1.8702	0	0		1700020A23Rik	0	0	0	0	0	0.37404		#DIV/0!	#DIV/0!	#DIV/0!
1700020D05Rik	0	0	0	0	0	0.672137	0	0	0	0	0	0	0	0	0	0	0	1.81909	1.8702	0	0		1700020D05Rik	0	0.224046	0	0	0	0.737859		0	#DIV/0!	#DIV/0!
1700020D12Rik	0	0	0	0	0	0	0	0	0	0	0	0	0	0	0	0	0	0	0	0	0		1700020D12Rik	0	0	0	0	0	0		#DIV/0!	#DIV/0!	#DIV/0!
1700020D14Rik	0	0	0	0	0	0	0	0	0	0	0	0	0	0	0	0	0	0	0	0	0		1700020D14Rik	0	0	0	0	0	0		#DIV/0!	#DIV/0!	#DIV/0!
1700020G17Rik	0	0	0	0	0	0	0	0	0	0	0	0	0	0	0	0	0	0	0	0	0		1700020G17Rik	0	0	0	0	0	0		#DIV/0!	#DIV/0!	#DIV/0!
1700020I14Rik	675.946	434.87	566.258	613.568	641.509	598.874	572.212	589.697	647.693	529.321	606.339	606.397	365.759	430.212	506.08	462.471	340.268	422.636	256.217	258.566	319.36		1700020I14Rik	559.025	617.984	603.201	580.686	441.13	319.41		0.904594	1.26726	1.07902
1700020L24Rik	8.42825	0	8.3938	8.11598	7.86324	18.1477	14.3053	11.8176	13.8715	31.8751	7.45117	44.3705	6.85798	18.0442	31.3769	15.483	9.58501	5.45728	28.9881	13.7794	7.69543		1700020L24Rik	5.60735	11.3756	13.3315	27.899	17.9405	13.101		0.492926	0.312552	2.3775
1700020M21Rik	0	0	0	0	0	0	0	0	0	0	0	0	0	0	0	0	0	0	0	0	0		1700020M21Rik	0	0	0	0	0	0		#DIV/0!	#DIV/0!	#DIV/0!
1700020N01Rik	0	0	1.93703	0	0	0	0	0	0	0	0	0	0	0	2.02432	0	0	6.06365	0	0	0		1700020N01Rik	0.645677	0	0	0	0.50608	1.21273		#DIV/0!	1.27584	0
1700020N15Rik	0	0	0	0	0	0	0	0	0	0	0	0	0	0	0	0	0	0	0	0	0		1700020N15Rik	0	0	0	0	0	0		#DIV/0!	#DIV/0!	#DIV/0!
1700020N18Rik	0	5.17703	0	0	0	0	0	1.18176	0	0	3.72559	0	0	0	3.03648	0	0	0	6.5457	0	3.84771		1700020N18Rik	1.72568	0	0.393919	1.24186	0.759119	2.07868		#DIV/0!	2.27326	0.22827
1700021F02Rik	0	0	0	0	0	0	0	0	0	0	0	0	0	0	0	0	0	0	0	0.810552	0		1700021F02Rik	0	0	0	0	0	0.16211		#DIV/0!	#DIV/0!	#DIV/0!
1700021F05Rik	249.476	291.639	274.413	383.886	235.242	243.986	250.343	231.033	343.587	284.945	236.575	412.012	166.877	195.637	139.678	194.548	167.738	144.315	100.056	187.238	137.235		1700021F05Rik	271.843	287.705	274.988	311.177	174.185	147.316		0.944867	1.56065	1.01157
1700021F07Rik	0	0	0	0	0	0	0	0	0	0	0	0	0	0	0	0	0	0	0	0	0		1700021F07Rik	0	0	0	0	0	0		#DIV/0!	#DIV/0!	#DIV/0!
1700021G15Rik	0	0	0	0	0	0	0	0	0	0	0	0	0	0	0	0	0	0	0	0	0		1700021G15Rik	0	0	0	0	0	0		#DIV/0!	#DIV/0!	#DIV/0!
1700021K19Rik	585.764	622.969	417.753	419.596	751.594	606.94	357.633	491.02	574.067	761.14	699.479	706.759	818.386	786.347	602.235	576.911	608.648	669.427	694.779	720.581	652.829		1700021K19Rik	542.162	592.71	474.24	722.459	695.97	669.253		0.914716	0.779002	0.87472
1700021L23Rik	0	0	0	0	0	0.672137	0	0	0	0	0	0	0	0	0	0	0	0	0	0	0		1700021L23Rik	0	0.224046	0	0	0	0		0	#DIV/0!	#DIV/0!
1700021N21Rik	0	0	0	0	0	0	0	0	0	0	0	0	0	0	0	0	0	0	0	0	0		1700021N21Rik	0	0	0	0	0	0		#DIV/0!	#DIV/0!	#DIV/0!
1700022A21Rik	0	0	0	0	0	0	0	0	0	0	0	0	0	0	0	0	0	0	0	0	0		1700022A21Rik	0	0	0	0	0	0		#DIV/0!	#DIV/0!	#DIV/0!
1700022A22Rik	0	0	0	0	0	0	0	0	0	0	0	0	0	0	0	0	0	0	0	0	0		1700022A22Rik	0	0	0	0	0	0		#DIV/0!	#DIV/0!	#DIV/0!
1700022E09Rik	0	0	0	0	0	0	0	0	0	0	0	0	0	0	0	0	0	0	0	0	0		1700022E09Rik	0	0	0	0	0	0		#DIV/0!	#DIV/0!	#DIV/0!
1700022H01Rik	2.52848	0	0	0	0	0	0	0	0	0	0	0	0	0	0	0	0	0.606365	0	0	0		1700022H01Rik	0.842825	0	0	0	0	0.121273		#DIV/0!	#DIV/0!	0
1700022H16Rik	0	0	0	0	0	0	0	0	0	0	0	0	0	0	0	0	0	0	0	0	0		1700022H16Rik	0	0	0	0	0	0		#DIV/0!	#DIV/0!	#DIV/0!
1700022I11Rik	0	0	0	0	0	0	0	0	0	0	0	0	0	0	0	0	0	0	0	0	0		1700022I11Rik	0	0	0	0	0	0		#DIV/0!	#DIV/0!	#DIV/0!
1700022N22Rik	0	3.45135	0	0	17.6923	1.34427	0	15.3628	22.4078	0.965914	0	0	0	8.54725	6.07296	4.71222	0	2.42546	0	1.6211	0		1700022N22Rik	1.15045	6.34552	12.5902	0.321971	4.83311	0.809313		0.181301	0.238035	10.9437
1700023C21Rik	0	0	0	0	0	0	0	0	0	0	0	0	0	0	0	0	0	0	0	0	0		1700023C21Rik	0	0	0	0	0	0		#DIV/0!	#DIV/0!	#DIV/0!
1700023E05Rik	3.3713	0	12.2679	0	1.96581	0	0	0	0	0	0	0	0	0.949694	0	6.05857	0	0	0	0	0		1700023E05Rik	5.21305	0.65527	0	0	1.75207	0		7.95558	2.97537	0
1700023F02Rik	0	0	0	0	0	0	0	0	0	0	0	0	0	0	0	1.34635	0	0	0	0	0		1700023F02Rik	0	0	0	0	0.336587	0		#DIV/0!	0	#DIV/0!
1700023F06Rik	0	0	0	1.6232	3.93162	2.01641	0	1.77264	0	7.72731	0	0	2.28599	1.89939	6.07296	6.05857	0	9.09547	0	3.24221	15.3909		1700023F06Rik	0	2.52374	0.590878	2.57577	4.07923	5.54571		0	0	#DIV/0!
1700023G09Rik	0	0	0	0	0	0	0	0	0	0	0	0	0	0	0	0	0	0	2.8053	0	0		1700023G09Rik	0	0	0	0	0	0.56106		#DIV/0!	#DIV/0!	#DIV/0!
1700023L04Rik	10.1139	15.5311	18.0789	0	1.96581	2.01641	7.15265	17.7264	45.8827	0	1.86279	8.45153	0	0	1.01216	0	2.39625	3.03182	0.935099	0	0		1700023L04Rik	14.5746	1.32741	23.5872	3.43811	0.25304	1.27264		10.9798	57.5982	1.61837
1700024B05Rik	0	0	0	0	0	0	0	0	0	0	0	0	0	0	0	0	0	0	2.8053	0	0		1700024B05Rik	0	0	0	0	0	0.56106		#DIV/0!	#DIV/0!	#DIV/0!
1700024B18Rik	0	0	0	0	0	0	0	0	0	0	0	0	0	0	0	0	0	0	0	0	0		1700024B18Rik	0	0	0	0	0	0		#DIV/0!	#DIV/0!	#DIV/0!
1700024F13Rik	5.89978	8.62838	1.29135	0	1.31054	4.70496	0	1.18176	0	0	0	3.16932	0	1.89939	0	8.0781	1.19813	0	0	0	5.13029		1700024F13Rik	5.27317	2.00517	0.393919	1.05644	2.49437	1.26568		2.62979	2.11403	0.0747025
1700024G13Rik	0	0	0	0	0	0	0	0	0	0	0	0	0	0	0	0	0	0	0	0	0		1700024G13Rik	0	0	0	0	0	0		#DIV/0!	#DIV/0!	#DIV/0!
1700024I08Rik	0	0	0	0	0	0	0	0	0	0	0	0	0	0	0	0	0	0	0	0	0		1700024I08Rik	0	0	0	0	0	0		#DIV/0!	#DIV/0!	#DIV/0!
1700024N05Rik	0	0	0	0	0	0	0	0	0	0	0	0	0	0	0	0	0	0	0	0	0		1700024N05Rik	0	0	0	0	0	0		#DIV/0!	#DIV/0!	#DIV/0!
1700024P04Rik	0	0	0	0	0	0	0	0	16.0056	0	0	0	0	0	0	0	0	0	0	0	0		1700024P04Rik	0	0	5.33519	0	0	0		#DIV/0!	#DIV/0!	#DIV/0!
1700024P16Rik	4.21413	0.862838	26.4727	0.811598	9.82905	0	21.458	1.18176	0	0	0	0	11.43	23.7424	35.4256	27.6002	51.5194	18.1909	18.702	51.0648	28.2166		1700024P16Rik	10.5166	3.54688	7.54657	0	24.5495	33.5387		2.96502	0.428382	0.717589
1700025B11Rik	0	0	0	0	0	0	0	0	0	0	0	0	0	0	0	0	0	0	1.8702	0	0		1700025B11Rik	0	0	0	0	0	0.37404		#DIV/0!	#DIV/0!	#DIV/0!
1700025C18Rik	0	0	0	0	0	0	0	0	0	0	11.1768	0	0	0	0	0	0	0	0	0	0		1700025C18Rik	0	0	0	3.72559	0	0		#DIV/0!	#DIV/0!	#DIV/0!
1700025D23Rik	0	0	0	0	0	0	0	0	0	0	0	0	0	0	0	0	0	0	0	0	0		1700025D23Rik	0	0	0	0	0	0		#DIV/0!	#DIV/0!	#DIV/0!
1700025F22Rik	0	0	0	0	0	0	0	0	0	0	0	0	0	0	0	0	0	0	0	0	0		1700025F22Rik	0	0	0	0	0	0		#DIV/0!	#DIV/0!	#DIV/0!
1700025F24Rik	0	0	0	0	0	0	0	0	0	0	0	0	0	0	0	0	0	0	0	0	0		1700025F24Rik	0	0	0	0	0	0		#DIV/0!	#DIV/0!	#DIV/0!
1700025G04Rik	101.139	102.678	77.4812	120.928	213.618	267.511	100.137	27.7713	73.6257	117.841	175.103	183.821	253.745	156.7	189.274	206.665	342.664	181.909	144.005	196.154	169.299		1700025G04Rik	93.766	200.686	67.178	158.922	201.596	206.806		0.467228	0.465119	0.716444
1700025J12Rik	0	0	0	0	0	0	0	0	0	0	0	6.33865	0	0	0	0	0	0	0	0	0		1700025J12Rik	0	0	0	2.11288	0	0		#DIV/0!	#DIV/0!	#DIV/0!
1700025K24Rik	0	0	0	0	0	0	0	0	0	0	0	0	0	0	0	0	0	0	0	0	0		1700025K24Rik	0	0	0	0	0	0		#DIV/0!	#DIV/0!	#DIV/0!
1700025M24Rik	0	0	0	0	0	0	0	0	0	0	0	0	0	0	0	0	0	0	0	0	0		1700025M24Rik	0	0	0	0	0	0		#DIV/0!	#DIV/0!	#DIV/0!
1700025N23Rik	0	0	0	0	0	1.34427	0	0	0	0	0	0	2.28599	0	4.04864	0	0	0	0	0	0		1700025N23Rik	0	0.448092	0	0	1.58366	0		0	0	#DIV/0!
1700026D08Rik	0	0	0	0	0	0	0	0	0	0	0	0	0	0	0	0	0	0	0	0	3.84771		1700026D08Rik	0	0	0	0	0	0.769543		#DIV/0!	#DIV/0!	#DIV/0!
1700026D11Rik	0	0	0	0	0	0	0	0	0	0	0	0	0	0	0	0	0	0	0	0	0		1700026D11Rik	0	0	0	0	0	0		#DIV/0!	#DIV/0!	#DIV/0!
1700026F02Rik	0	0	0	0	0	0	0	0	0	0	0	0	0	0	0	0	0	0	0	0	0		1700026F02Rik	0	0	0	0	0	0		#DIV/0!	#DIV/0!	#DIV/0!
1700026J12Rik	0	0	0	0	0	0	0	0	0	0	0	0	0	0	0	0	0	0	0	0	0		1700026J12Rik	0	0	0	0	0	0		#DIV/0!	#DIV/0!	#DIV/0!
1700026J14Rik	0	0	0	0	0	0	0	0	0	0	0	0	9.14397	0	0	0	0	0	0	0	0		1700026J14Rik	0	0	0	0	2.28599	0		#DIV/0!	0	#DIV/0!
1700026L06Rik	0	0	0	0	0	0	0	0	0	0	0	0	0	0	0	0	0	0	0	0	0		1700026L06Rik	0	0	0	0	0	0		#DIV/0!	#DIV/0!	#DIV/0!
1700027A15Rik	0	0	0	0	0	0	0	0	0	0	0	0	0	0	0	0	0	0	0	0	0		1700027A15Rik	0	0	0	0	0	0		#DIV/0!	#DIV/0!	#DIV/0!
1700027F06Rik	0	0	0	0	0	0	0	0	0	0	0	0	0	0	0	0	0	0	0	0	0		1700027F06Rik	0	0	0	0	0	0		#DIV/0!	#DIV/0!	#DIV/0!
1700027F09Rik	0	0	0	0	0	0	0	0	0	0	0	0	0	0	0	0	0	0	0	0	0		1700027F09Rik	0	0	0	0	0	0		#DIV/0!	#DIV/0!	#DIV/0!
1700027H10Rik	0	0	0	0	0	0	0	0	0	0	0	0	0	0	0	0	0	0	1.8702	0	0		1700027H10Rik	0	0	0	0	0	0.37404		#DIV/0!	#DIV/0!	#DIV/0!
1700027I24Rik	0	0	0	0	0	0	0	0	0	0	0	0	0	0	0	0	0	0	0	0	0		1700027I24Rik	0	0	0	0	0	0		#DIV/0!	#DIV/0!	#DIV/0!
1700027J07Rik	1.68565	0	0	0	1.31054	0	0	0	0	0.965914	4.65698	0	0	0	0	0	0	0	6.5457	0	0		1700027J07Rik	0.561884	0.436846	0	1.8743	0	1.30914		1.28623	#DIV/0!	0
1700028B04Rik	0	0	0.645677	0	0	0	0	0	0	0	0	0	0	0	0	0.673175	0	0	0	0	0		1700028B04Rik	0.215226	0	0	0	0.168294	0		#DIV/0!	1.27887	0
1700028D13Rik	0	0	0	0	0	0	0	0	0	0	0	0	0	0	0	0	0	0	0	0	0		1700028D13Rik	0	0	0	0	0	0		#DIV/0!	#DIV/0!	#DIV/0!
1700028E10Rik	5.05695	9.49121	2.58271	0	1.96581	10.7542	14.3053	4.13615	14.9385	0	15.8337	11.6209	18.2879	6.64786	9.10943	6.73175	1.19813	7.88274	9.35099	0	7.69543		1700028E10Rik	5.71029	4.24	11.1267	9.15153	10.1942	5.22546		1.34677	0.560148	1.94853
1700028I16Rik	0	0	0	0	0	0	0	0	0	0	0	0	0	0	2.02432	0	3.59438	1.81909	0.935099	0	0		1700028I16Rik	0	0	0	0	0.50608	1.26971		#DIV/0!	0	#DIV/0!
1700028J19Rik	16.8565	4.31419	14.8506	0	7.20797	15.4592	7.15265	11.8176	11.7374	5.79548	0	15.8466	0	16.1448	11.1338	8.75127	4.7925	3.03182	6.5457	0	3.84771		1700028J19Rik	12.0071	7.55571	10.2359	7.21403	9.00746	3.64355		1.58914	1.33302	0.852487
1700028K03Rik	1.68565	2.58851	4.51974	0	1.96581	4.70496	0	23.6351	0	0	9.31397	20.0724	2.28599	0	2.02432	1.34635	0	3.03182	5.6106	4.86331	3.84771		1700028K03Rik	2.9313	2.22359	7.87838	9.79545	1.41417	3.47069		1.31827	2.07281	2.68767
1700028M03Rik	0	0	0	0	0	0	0	0	0	0	0	0	0	0	0	0	0	0	0	0	0		1700028M03Rik	0	0	0	0	0	0		#DIV/0!	#DIV/0!	#DIV/0!
1700028P14Rik	0	0	0	0	0	0	0	0	0	0	0	0	0	0	0	0	0	0	0	0	0		1700028P14Rik	0	0	0	0	0	0		#DIV/0!	#DIV/0!	#DIV/0!
1700028P15Rik	0	0	0	0	0	0	0	0	0	0	0	0	0	0	0	0	0	0	0.935099	0	0		1700028P15Rik	0	0	0	0	0	0.18702		#DIV/0!	#DIV/0!	#DIV/0!
1700029B22Rik	0	0	0	0	0	0	0	0	0	0	0	0	0	0	0	0	0	0	0	0	0		1700029B22Rik	0	0	0	0	0	0		#DIV/0!	#DIV/0!	#DIV/0!
1700029F12Rik	0	0	0	0	0	0	0	0	0	0	0	0	0	0	0	0	0	0	0	0	0		1700029F12Rik	0	0	0	0	0	0		#DIV/0!	#DIV/0!	#DIV/0!
1700029H14Rik	0	0.862838	0	0	0	0	0	0	0	0	0	0	0	0	0	0	0	0	0	0	0		1700029H14Rik	0.287613	0	0	0	0	0		#DIV/0!	#DIV/0!	0
1700029I15Rik	17.6993	15.5311	15.4962	0	14.4159	20.8363	21.458	23.0443	55.486	3.86365	45.6384	33.8061	34.2899	9.49694	7.08512	16.1562	5.99063	20.01	12.1563	25.9377	16.6734		1700029I15Rik	16.2422	11.7507	33.3294	27.7694	16.757	16.1536		1.38223	0.969277	2.05202
1700029J03Rik	0	0	0	0	0	0	0	0	0	0	0	0	0	0	0	0	0	0	0	0	0		1700029J03Rik	0	0	0	0	0	0		#DIV/0!	#DIV/0!	#DIV/0!
1700029J07Rik	26.1276	59.5358	34.8665	30.0291	34.074	16.1313	21.458	31.9074	27.743	27.0456	19.5593	8.45153	25.1459	18.0442	43.5229	26.927	17.9719	18.1909	35.5338	16.211	23.0863		1700029J07Rik	40.1766	26.7448	27.0361	18.3521	28.41	22.1988		1.50222	1.41417	0.672932
1700029M03Rik	0	0	0	0	0	0	0	0	0	0	0	0	0	0	0	0	0	0	0	0	0		1700029M03Rik	0	0	0	0	0	0		#DIV/0!	#DIV/0!	#DIV/0!
1700029M20Rik	0	0	0	8.92758	0	0	0	0	0	0	0	0	0	0	3.03648	0	0	0	0	0	0		1700029M20Rik	0	2.97586	0	0	0.759119	0		0	0	#DIV/0!
1700029N11Rik	0	0	0	0	0	0	0	0	0	0	0	0	0	0	0	0	0	0	0	0	0		1700029N11Rik	0	0	0	0	0	0		#DIV/0!	#DIV/0!	#DIV/0!
1700029P11Rik	0	0	0	0	0	0	0	0	0	0	0	0	0	0	0	0	0	0	0	0	0		1700029P11Rik	0	0	0	0	0	0		#DIV/0!	#DIV/0!	#DIV/0!
1700030A11Rik	0	0	0	0	0	0	0	0	0	0	0	0	0	0	0	0	2.39625	0	0	0	19.2386		1700030A11Rik	0	0	0	0	0	4.32696		#DIV/0!	#DIV/0!	#DIV/0!
1700030C10Rik	11.7996	14.6682	5.81109	16.232	17.6923	7.39351	0	0	0	0	0	0	52.5778	28.4908	29.3526	9.42445	8.38688	16.3719	18.702	29.9904	0		1700030C10Rik	10.7596	13.7726	0	0	29.9614	14.6902		0.781235	0.359116	0
1700030C14Rik	0	0	0	0	0	0	0	0	0	0	0	0	0	0	0	0	0	0	0	0	0		1700030C14Rik	0	0	0	0	0	0		#DIV/0!	#DIV/0!	#DIV/0!
1700030E10Rik	0	0	0	0	0	0	0	0	0	0	0	0	0	0	0	0	0	0	0	0	0		1700030E10Rik	0	0	0	0	0	0		#DIV/0!	#DIV/0!	#DIV/0!
1700030F04Rik	0	0	0	0	0	0	0	0	0	0	0	0	0	0	0	0	0	0	0	0	0		1700030F04Rik	0	0	0	0	0	0		#DIV/0!	#DIV/0!	#DIV/0!
1700030F18Rik	0.842825	0	3.22838	0	0	0	0	0	7.46927	0	0	0	0	0.949694	0	6.05857	1.19813	0	3.7404	1.6211	1.28257		1700030F18Rik	1.35707	0	2.48976	0	1.75207	1.56844		#DIV/0!	0.774553	1.83466
1700030J22Rik	7.58543	16.3939	18.0789	3.24639	10.4843	14.787	7.15265	11.2267	3.20112	4.82957	21.4221	2.11288	25.1459	5.69817	9.10943	5.3854	17.9719	23.0419	9.35099	0.810552	11.5431		1700030J22Rik	14.0194	9.50591	7.19349	9.45486	11.3347	12.5437		1.47481	1.23686	0.513108
1700030K09Rik	86.811	97.5006	66.5047	63.3047	50.4558	63.8531	64.3739	70.3145	51.2179	54.0912	27.0105	57.0478	64.0078	37.0381	34.4134	60.5857	43.1325	33.9564	56.106	55.9281	50.0203		1700030K09Rik	83.6055	59.2045	61.9688	46.0498	49.0113	47.8287		1.41215	1.70584	0.741205
1700030L20Rik	1.68565	8.62838	1.93703	2.4348	0	0	7.15265	6.49966	19.2067	0	0	0	0	0	0	0	0	0	1.8702	0	0		1700030L20Rik	4.08369	0.811598	10.953	0	0	0.37404		5.03166	#DIV/0!	2.68214
1700030L22Rik	0	0	0	0	0	0	0	0	0	0	0	0	0	0	0	0	0	0.606365	6.5457	0.810552	2.56514		1700030L22Rik	0	0	0	0	0	2.10555		#DIV/0!	#DIV/0!	#DIV/0!
1700030M09Rik	0	0	0	0	0	0	0	0	0	0	0	0	0	0	0	0	0	0	7.4808	0	0		1700030M09Rik	0	0	0	0	0	1.49616		#DIV/0!	#DIV/0!	#DIV/0!
1700030N03Rik	0	0	0	0	0	0	0	0	0	0	0	0	0	0	0	0	0	0	0	0	0		1700030N03Rik	0	0	0	0	0	0		#DIV/0!	#DIV/0!	#DIV/0!
1700030O20Rik	0	0	0	0	0	0	0	0	0	0	0	0	0	0	0	0	0	0	0	0	0		1700030O20Rik	0	0	0	0	0	0		#DIV/0!	#DIV/0!	#DIV/0!
1700031A10Rik	0	0	0	0	0	0	0	0	0	0	0	0	0	0	0	0	0	0	0	0	0		1700031A10Rik	0	0	0	0	0	0		#DIV/0!	#DIV/0!	#DIV/0!
1700031F05Rik	0	0	0	0	0	0	0	0	0	0	0	0	0	0	0	0	0	0.606365	3.7404	0	0		1700031F05Rik	0	0	0	0	0	0.869353		#DIV/0!	#DIV/0!	#DIV/0!
1700031L13Rik	0	0	0	0	0	0	0	0	0	0	0	0	0	0	0	0	0	0	3.7404	0	0		1700031L13Rik	0	0	0	0	0	0.74808		#DIV/0!	#DIV/0!	#DIV/0!
1700031M16Rik	0	0	0	0	0	0	0	0	0	0	0	0	0	0	0	0	0	0	0	0	0		1700031M16Rik	0	0	0	0	0	0		#DIV/0!	#DIV/0!	#DIV/0!
1700031P21Rik	0	0	0	0.811598	0	0	0	0	0	0	0	0	0	0	0	0	0	0	0	0	0		1700031P21Rik	0	0.270533	0	0	0	0		0	#DIV/0!	#DIV/0!
1700034B16Rik	0	0	0	0	0	0	0	0	0	0	0	0	0	0	0	0	0	0	0	0	0		1700034B16Rik	0	0	0	0	0	0		#DIV/0!	#DIV/0!	#DIV/0!
1700034E13Rik	0	0	0	0	0	0	0	0	0	0	0	0	0	0	0	0	0	0	4.6755	0	0		1700034E13Rik	0	0	0	0	0	0.935099		#DIV/0!	#DIV/0!	#DIV/0!
1700034G24Rik	0	0	0	0	0	0	0	0	0	0	0	0	0	0	0	0	0	0	1.8702	0	0		1700034G24Rik	0	0	0	0	0	0.37404		#DIV/0!	#DIV/0!	#DIV/0!
1700034H15Rik	24.4419	28.4736	23.89	25.9711	36.0398	24.8691	64.3739	54.9517	102.436	8.69322	54.021	59.1607	16.002	5.69817	13.1581	18.8489	9.58501	4.85092	2.8053	0.810552	8.978		1700034H15Rik	25.6019	28.96	73.9204	40.625	13.4268	5.40596		0.884042	1.90678	2.88731
1700034I23Rik	0	0	7.74812	0	3.27635	0	0	0	0	0	0	0	0	0	4.04864	0	0	0	0	0	0		1700034I23Rik	2.58271	1.09212	0	0	1.01216	0		2.36486	2.55168	0
1700034J05Rik	0	0	0	0	0	0	0	0	0	0	0	0	0	0	0	0	0	0	0	0	0		1700034J05Rik	0	0	0	0	0	0		#DIV/0!	#DIV/0!	#DIV/0!
1700034K08Rik	0	0	0	0	0	0	0	0	0	0	0	0	0	0	0	0	0	0	0	0	0		1700034K08Rik	0	0	0	0	0	0		#DIV/0!	#DIV/0!	#DIV/0!
1700034O15Rik	0	0	0	0	0	0	0	0	0	0	0	0	0	0	0	0	0	0	0	0	0		1700034O15Rik	0	0	0	0	0	0		#DIV/0!	#DIV/0!	#DIV/0!
1700034P13Rik	3.3713	4.31419	0	0	4.58689	5.3771	14.3053	1.18176	0	19.3183	16.7651	7.39509	18.2879	10.4466	11.1338	0.673175	5.99063	10.3082	0.935099	13.7794	8.978		1700034P13Rik	2.56183	3.32133	5.16235	14.4928	10.1354	7.99826		0.771327	0.252761	2.0151
1700036G14Rik	0	0	0	0	0	0	0	0	0	0	0	0	0	0	0	0	0	0	0	0	0		1700036G14Rik	0	0	0	0	0	0		#DIV/0!	#DIV/0!	#DIV/0!
1700037C18Rik	12.6424	21.5709	13.5592	31.6523	24.245	18.8198	35.7633	17.1355	9.60335	31.8751	44.707	54.935	41.1479	25.6417	24.2918	18.8489	15.5756	22.4355	34.5987	34.8537	38.4771		1700037C18Rik	15.9242	24.9057	20.834	43.839	27.4826	29.1881		0.639378	0.579428	1.30833
1700037H04Rik	246.105	280.422	264.727	254.842	215.584	289.019	321.869	238.124	242.218	252.103	284.076	170.087	128.016	213.681	131.581	189.162	295.937	189.186	199.176	249.65	273.188		1700037H04Rik	263.752	253.148	267.404	235.422	165.61	241.427		1.04189	1.59261	1.01385
1700039E15Rik	0	0	0	0	0	0	0	0	0	0	0	0	0	0	0	0	0	0.606365	5.6106	0	0		1700039E15Rik	0	0	0	0	0	1.24339		#DIV/0!	#DIV/0!	#DIV/0!
1700039E22Rik	0	0	0	0	0	0	0	0	0	0	0	0	2.28599	0	0	0	0	0	0	0	1.28257		1700039E22Rik	0	0	0	0	0.571498	0.256514		#DIV/0!	0	#DIV/0!
1700039I01Rik	0	0	0	0	0	0	0	0	0	0	0	0	0	0	1.01216	5.3854	0	0	0	0	0		1700039I01Rik	0	0	0	0	1.59939	0		#DIV/0!	0	#DIV/0!
1700039M10Rik	0	0	0	0	0	0	0	0	0	0	0	0	0	0	0	0.673175	0	0	3.7404	0	0		1700039M10Rik	0	0	0	0	0.168294	0.74808		#DIV/0!	0	#DIV/0!
1700040D17Rik	0	8.62838	5.16541	0	3.93162	1.34427	0	0	9.60335	0	1.86279	0	0	0	1.01216	0	1.19813	1.81909	0	0	5.13029		1700040D17Rik	4.59793	1.75863	3.20112	0.620931	0.25304	1.6295		2.61449	18.1708	0.696208
1700040F15Rik	0	0	0	0	0	0	0	0	0	0	0	0	0	0	0	0	0	0	0	0	0		1700040F15Rik	0	0	0	0	0	0		#DIV/0!	#DIV/0!	#DIV/0!
1700040L02Rik	140.752	137.191	187.246	87.6526	55.0427	65.1973	121.595	178.445	136.581	54.0912	94.0711	41.2012	27.4319	25.6417	14.1702	24.9075	25.1606	29.1055	27.1179	41.3382	28.2166		1700040L02Rik	155.063	69.2975	145.54	63.1211	23.0378	30.1878		2.23764	6.7308	0.938589
1700041A01Rik	0	0	0	0	0	0	0	0	0	0	0	0	0	0	0	0	0	0	0	0	0		1700041A01Rik	0	0	0	0	0	0		#DIV/0!	#DIV/0!	#DIV/0!
1700041B01Rik	0	0	0	0	0	0	0	0	0	0	0	0	0	0	0	0	0	0	0	0	0		1700041B01Rik	0	0	0	0	0	0		#DIV/0!	#DIV/0!	#DIV/0!
1700041C23Rik	0	0	0	8.92758	0	0	0	0	0	0	0	0	0	0	0	0	0	0	0	0	12.8257		1700041C23Rik	0	2.97586	0	0	0	2.56514		0	#DIV/0!	#DIV/0!
1700041M19Rik	0	0	0	0	0	0	0	0	0	0	0	0	0	0	0	0	0	0	0	0	0		1700041M19Rik	0	0	0	0	0	0		#DIV/0!	#DIV/0!	#DIV/0!
1700042B14Rik	0	0	0	0	0	0	0	0	0	0	0	0	0	0	0	0	0	0	0	0	0		1700042B14Rik	0	0	0	0	0	0		#DIV/0!	#DIV/0!	#DIV/0!
1700042G07Rik	0	0	0	0	0	0	0	0	0	0	0	0	0	0	0	0	0	0	0	0	0		1700042G07Rik	0	0	0	0	0	0		#DIV/0!	#DIV/0!	#DIV/0!
1700042G15Rik	0	0	0	0	0	0	0	0	0	0	0	0	0	0	0	0	0	0	4.6755	0	0		1700042G15Rik	0	0	0	0	0	0.935099		#DIV/0!	#DIV/0!	#DIV/0!
1700042O10Rik	0.842825	0	0	0	0	0	0	0	0	0	0	0	0	0	0	0	0	0	0	0	0		1700042O10Rik	0.280942	0	0	0	0	0		#DIV/0!	#DIV/0!	0
1700044C05Rik	0	0	0	0	0	0	0	0	0	0	0	0	0	0	0	0	0	0	0	0	0		1700044C05Rik	0	0	0	0	0	0		#DIV/0!	#DIV/0!	#DIV/0!
1700044K03Rik	0	0	0	0	0	0	0	0	0	0	0	0	0	0	0	0	0	0	0	0	0		1700044K03Rik	0	0	0	0	0	0		#DIV/0!	#DIV/0!	#DIV/0!
1700045H11Rik	0	0	0	0	0	0	0	0	0	0	0	0	0	0	0	0	0	0	0	0	0		1700045H11Rik	0	0	0	0	0	0		#DIV/0!	#DIV/0!	#DIV/0!
1700046C09Rik	0	0	0	0	0	0	0	0	0	0	0	0	0	0	0	0	0	0	0	0	0		1700046C09Rik	0	0	0	0	0	0		#DIV/0!	#DIV/0!	#DIV/0!
1700047A11Rik	0	0	0	0	0	0	0	0	0	0	0	0	0	0	4.04864	0	0	0	0	0	0		1700047A11Rik	0	0	0	0	1.01216	0		#DIV/0!	0	#DIV/0!
1700047E10Rik	0	0	0	0	0	0	0	0	0	0	0	0	0	0	1.01216	0	0	0	1.8702	0	0		1700047E10Rik	0	0	0	0	0.25304	0.37404		#DIV/0!	0	#DIV/0!
1700047G03Rik	0	0	0	0	0	0	0	0	0	0	0	0	0	0	0	0	0	0	0	0	0		1700047G03Rik	0	0	0	0	0	0		#DIV/0!	#DIV/0!	#DIV/0!
1700047I17Rik2	0	0	0	0	0	0	0	0	0	0	0	0	377.189	429.262	444.338	399.193	521.185	500.857	360.948	397.171	478.399		1700047I17Rik2	0	0	0	0	412.495	451.712		#DIV/0!	0	#DIV/0!
1700047L14Rik	0	0	0	0	0	0	0	0	0	0	0	0	0	0	0	0	0	0	0	0	0		1700047L14Rik	0	0	0	0	0	0		#DIV/0!	#DIV/0!	#DIV/0!
1700047M11Rik	0	0	0	0	0	0	0	0	0	0	0	0	0	0	0	0	0	0	1.8702	0	0		1700047M11Rik	0	0	0	0	0	0.37404		#DIV/0!	#DIV/0!	#DIV/0!
1700048B10Rik	0	0	0	0	0	0	0	0	0	0	0	0	0	0	0	0	0	0	0	0	0		1700048B10Rik	0	0	0	0	0	0		#DIV/0!	#DIV/0!	#DIV/0!
1700048F04Rik	0	0	0	0	0	0	0	0	0	0	0	0	0	0	0	0	0	0	0	0	0		1700048F04Rik	0	0	0	0	0	0		#DIV/0!	#DIV/0!	#DIV/0!
1700048M11Rik	0	0	0	0	0	0	0	0	0	0	0	0	0	0	0	0	0	0	0	0	0		1700048M11Rik	0	0	0	0	0	0		#DIV/0!	#DIV/0!	#DIV/0!
1700048O14Rik	0	0	0	0	0	0	0	0	0	0	0	0	0	0	0	0	0	0	1.8702	0	0		1700048O14Rik	0	0	0	0	0	0.37404		#DIV/0!	#DIV/0!	#DIV/0!
1700048O20Rik	36.2415	39.6905	19.3703	12.9856	3.27635	7.39351	7.15265	10.0449	0	0.965914	8.38257	0	2.28599	0	2.02432	0	0	3.03182	0.935099	0	3.84771		1700048O20Rik	31.7674	7.88514	5.73253	3.11616	1.07758	1.56293		4.02877	29.4804	0.180453
1700049E15Rik	0	0	0	0	0	0	0	0	0	0	0	0	0	0	0	0	0	0	0	0	0		1700049E15Rik	0	0	0	0	0	0		#DIV/0!	#DIV/0!	#DIV/0!
1700049E17Rik1	0	0	0	0	0	0	0	0	0	0	0	0	0	0	0	0	0	0	2.8053	0	1.28257		1700049E17Rik1	0	0	0	0	0	0.817574		#DIV/0!	#DIV/0!	#DIV/0!
1700049E17Rik2	0	0	0	0	0	0	0	0	0	0	0	0	0	0	0	0	0	0	2.8053	0	1.28257		1700049E17Rik2	0	0	0	0	0	0.817574		#DIV/0!	#DIV/0!	#DIV/0!
1700049E22Rik	0	0	0	0	0	0	0	0	0	0	0	0	0	0	0	0	0	0	0	0	0		1700049E22Rik	0	0	0	0	0	0		#DIV/0!	#DIV/0!	#DIV/0!
1700049G17Rik	144.966	86.2838	130.427	53.5655	97.6352	96.1156	114.442	155.992	83.229	158.41	120.15	53.8785	96.0117	87.3719	142.714	115.113	75.4819	111.571	98.1854	78.6236	93.6277		1700049G17Rik	120.559	82.4388	117.888	110.813	110.303	91.498		1.4624	1.09298	0.977845
1700049J03Rik	0	0	0	0	0	0	0	0	0	0	0	0	0	0	0	0	0	0	0	0	2.56514		1700049J03Rik	0	0	0	0	0	0.513029		#DIV/0!	#DIV/0!	#DIV/0!
1700049L16Rik	0	0	0	0	0	0	0	0	0	0	0	0	0	0	0	0	0	0	0	0	0		1700049L16Rik	0	0	0	0	0	0		#DIV/0!	#DIV/0!	#DIV/0!
1700051A21Rik	0	0	0	0	0	2.01641	0	0	0	0	0	0	0	0	5.0608	0	0	0	0	0	0		1700051A21Rik	0	0.672137	0	0	1.2652	0		0	0	#DIV/0!
1700052H01Rik	0	0	0	0	0	0	0	0	0	0	0	0	0	0	0	1.34635	0	0	0	0	0		1700052H01Rik	0	0	0	0	0.336587	0		#DIV/0!	0	#DIV/0!
1700052I22Rik	0	0	0	0	0	0	0	0	0	0	0	0	0	0	0	0	0	0	0	0	0		1700052I22Rik	0	0	0	0	0	0		#DIV/0!	#DIV/0!	#DIV/0!
1700052K11Rik	64.8976	52.6331	39.3863	45.4495	37.3504	45.0332	50.0686	88.6318	19.2067	42.5002	61.4722	40.1448	73.1518	35.1387	82.9971	42.41	67.0951	56.9983	64.5219	85.108	87.2149		1700052K11Rik	52.3056	42.611	52.6357	48.039	58.4244	72.1876		1.22751	0.895271	1.00631
1700052N19Rik	225.034	190.687	177.561	435.017	204.444	239.953	200.274	268.85	305.173	219.262	230.055	259.885	192.023	237.424	153.848	170.313	176.125	183.122	155.227	229.386	137.235		1700052N19Rik	197.761	293.138	258.099	236.401	188.402	176.219		0.674634	1.04967	1.30511
1700054A03Rik	6.7426	0	9.03947	8.92758	1.96581	2.68855	0	0	0	0.965914	16.7651	0	0	9.49694	3.03648	0.673175	2.39625	1.21273	3.7404	0.810552	2.56514		1700054A03Rik	5.26069	4.52731	0	5.91035	3.30165	2.14501		1.16199	1.59335	0
1700054K19Rik	0	0	0	0	0	0	0	0	0	0	0	0	0	0	0	0	0	0	0	0	0		1700054K19Rik	0	0	0	0	0	0		#DIV/0!	#DIV/0!	#DIV/0!
1700054M17Rik	0	0	0	0	0	0	0	0.590878	0	0	0	0	0	0	0	0	0	0	0	0	0		1700054M17Rik	0	0	0.196959	0	0	0		#DIV/0!	#DIV/0!	#DIV/0!
1700054O19Rik	0	0	0	0	0	0	0	0	0	0	0	0	0	0	0	1.34635	0	0	0.935099	0	0		1700054O19Rik	0	0	0	0	0.336587	0.18702		#DIV/0!	0	#DIV/0!
1700055C04Rik	0	0	0	0	0	0	0	0	0	0	0	0	0	0	0	0	0	0	0	0	0		1700055C04Rik	0	0	0	0	0	0		#DIV/0!	#DIV/0!	#DIV/0!
1700055D18Rik	7.58543	10.3541	16.1419	33.2755	14.4159	5.3771	14.3053	11.2267	30.9441	2.89774	19.5593	12.6773	2.28599	7.59756	12.1459	8.0781	21.5663	7.27638	11.2212	7.29497	1.28257		1700055D18Rik	11.3605	17.6895	18.8254	11.7115	7.52689	9.72828		0.642214	1.50932	1.6571
1700055N04Rik	0	0	0	0	0	0	0	0	0	0	0	0	11.43	32.2896	17.2067	19.5221	16.7738	8.48911	40.2093	13.7794	37.1946		1700055N04Rik	0	0	0	0	20.1121	23.2892		#DIV/0!	0	#DIV/0!
1700056E22Rik	4.21413	0	4.51974	0	0	0	7.15265	4.13615	0	15.4546	0	0	2.28599	0	1.01216	0	2.39625	7.27638	0	8.10552	8.978		1700056E22Rik	2.91129	0	3.76293	5.15154	0.824538	5.35123		#DIV/0!	3.53081	1.29253
1700057G04Rik	0	0	0	0	0	0	0	0.590878	0	0	0	0	0	0	0	0	0	0.606365	0	0	2.56514		1700057G04Rik	0	0	0.196959	0	0	0.634302		#DIV/0!	#DIV/0!	#DIV/0!
1700057H15Rik	0	0	0	0	0	0	0	0	0	0	0	0	0	0	0	0	0	0	0	0	0		1700057H15Rik	0	0	0	0	0	0		#DIV/0!	#DIV/0!	#DIV/0!
1700057H21Rik	0	0	0	0	0	0	0	0	0	0	0	0	0	0	0	0	0	0	0	0	0		1700057H21Rik	0	0	0	0	0	0		#DIV/0!	#DIV/0!	#DIV/0!
1700058M13Rik	1.68565	2.58851	2.58271	0	0	0	0	0	0	0	0	0	0	0	2.02432	3.36587	0	0	4.6755	0	0		1700058M13Rik	2.28562	0	0	0	1.34755	0.935099		#DIV/0!	1.69613	0
1700060C16Rik	0	0	0	0	0	0	0	0	0	0	0	0	0	0	0	0	0	0	0	0	0		1700060C16Rik	0	0	0	0	0	0		#DIV/0!	#DIV/0!	#DIV/0!
1700060C20Rik	0	0	0	0	0	0	0	0	0	0	0	0	0	0	0	2.6927	0	0	2.8053	0	0		1700060C20Rik	0	0	0	0	0.673175	0.56106		#DIV/0!	0	#DIV/0!
1700060L04Rik	0	0	0	0	0	0	0	0	0	0	0	0	0	0	1.01216	0	0	0	0	0	0		1700060L04Rik	0	0	0	0	0.25304	0		#DIV/0!	0	#DIV/0!
1700060O08Rik	0	0	0	0	0	0	0	0	0	0	0	0	0	0	0	0	0	0	0.935099	0	0		1700060O08Rik	0	0	0	0	0	0.18702		#DIV/0!	#DIV/0!	#DIV/0!
1700061F12Rik	0	0	0	0	0	0	0	0	0	0	0	0	0	0	0	0	0	0	0	0	0		1700061F12Rik	0	0	0	0	0	0		#DIV/0!	#DIV/0!	#DIV/0!
1700061G19Rik	0	0	0	0	0	0	0	0	0	1.93183	0	0	0	0	1.01216	0.673175	0	0	0	0	5.13029		1700061G19Rik	0	0	0	0.643942	0.421334	1.02606		#DIV/0!	0	#DIV/0!
1700061I17Rik	0	0	0	0	0	0	0	0	0	0	0	0	0	0	0	0	0	0	1.8702	0	0		1700061I17Rik	0	0	0	0	0	0.37404		#DIV/0!	#DIV/0!	#DIV/0!
1700061J23Rik	0	0	0	0	0	0	0	0	0	0	0	0	0	0	0	0	0	0	0	0	0		1700061J23Rik	0	0	0	0	0	0		#DIV/0!	#DIV/0!	#DIV/0!
1700062C10Rik	0	0	0	0	0	0	0	0	0	0	0	0	0	0	0	0	0	0	0	0	0		1700062C10Rik	0	0	0	0	0	0		#DIV/0!	#DIV/0!	#DIV/0!
1700063A18Rik	0	0	0	0	0	0	0	0	0	0	0	0	0	0	0	0	0	0	0	0	0		1700063A18Rik	0	0	0	0	0	0		#DIV/0!	#DIV/0!	#DIV/0!
1700063D05Rik	0	0	0	0	0	0	0	0	0	0	0	0	0	0	0	0	0	0	0	0	0		1700063D05Rik	0	0	0	0	0	0		#DIV/0!	#DIV/0!	#DIV/0!
1700063H04Rik	0	0	0	0	0	0	0	0	0	0	0	0	0	0	2.02432	0	0	0	5.6106	0	0		1700063H04Rik	0	0	0	0	0.50608	1.12212		#DIV/0!	0	#DIV/0!
1700063O14Rik	0	0	0	0	0	0	0	0	0	0	0	0	0	0	1.01216	0	0	0	0	0	0		1700063O14Rik	0	0	0	0	0.25304	0		#DIV/0!	0	#DIV/0!
1700064F23Rik	0	0	0	0	0	0	0	0	0	0	0	0	0	0	0	0	0	0	0	0	0		1700064F23Rik	0	0	0	0	0	0		#DIV/0!	#DIV/0!	#DIV/0!
1700064J06Rik	0	0	0	0	0	0	0	0	0	0	0	0	0	0	0	0	0	0	0	0	0		1700064J06Rik	0	0	0	0	0	0		#DIV/0!	#DIV/0!	#DIV/0!
1700064M15Rik	1.68565	0	0	0	0	0	0	0	0	0	0	0	0	0	0	1.34635	0	0	0	0	0		1700064M15Rik	0.561884	0	0	0	0.336587	0		#DIV/0!	1.66935	0
1700065D16Rik	0	0	0	0.811598	3.93162	2.01641	0	4.13615	5.33519	0	0	0	0	0	0	0	0	0	4.6755	0	1.28257		1700065D16Rik	0	2.25321	3.15711	0	0	1.19161		0	#DIV/0!	#DIV/0!
1700065I16Rik	0	0	0	0	0	0	0	0	0	0	0	0	0	0	0	0	0	0	0	0	0		1700065I16Rik	0	0	0	0	0	0		#DIV/0!	#DIV/0!	#DIV/0!
1700065J11Rik	0	0	0	0	0	0	0	0	0	0	0	0	0	0	0	0	0	0	0	0	0		1700065J11Rik	0	0	0	0	0	0		#DIV/0!	#DIV/0!	#DIV/0!
1700065J18Rik	0	0	0	0	0	0	0	0	0	0	0	0	0	0	0	0	0	0	0	0	0		1700065J18Rik	0	0	0	0	0	0		#DIV/0!	#DIV/0!	#DIV/0!
1700065L07Rik	0	0	0	0	0	0	0	0	0	0	0	0	0	0	0	0	0	0	0	0	0		1700065L07Rik	0	0	0	0	0	0		#DIV/0!	#DIV/0!	#DIV/0!
1700065O20Rik	0	0	0	0	1.31054	0.672137	0	0	0	0	0	1.05644	0	0.949694	0	2.6927	0	3.03182	4.6755	0	11.5431		1700065O20Rik	0	0.660892	0	0.352147	0.910599	3.85009		0	0	#DIV/0!
1700066B17Rik	0	0	0	0	0	0	0	0	0	0	0	0	0	0	0	0	0	0	0	0	0		1700066B17Rik	0	0	0	0	0	0		#DIV/0!	#DIV/0!	#DIV/0!
1700066B19Rik	98.6106	98.3635	83.2923	240.233	121.88	139.805	135.9	79.1777	38.4134	180.626	140.641	91.9104	340.613	313.399	433.204	350.051	386.995	268.013	505.889	542.259	460.443		1700066B19Rik	93.4221	167.306	84.4972	137.726	359.317	432.72		0.558391	0.259999	0.904467
1700066C05Rik	0	0	0	0	0	0	0	0	0	0	0	0	0	0	0	0	0	0.606365	0	0	0		1700066C05Rik	0	0	0	0	0	0.121273		#DIV/0!	#DIV/0!	#DIV/0!
1700066J03Rik	0	0	0	0	0	0	0	0	0	0	0	0	0	0	0	0	0	0	0	0	0		1700066J03Rik	0	0	0	0	0	0		#DIV/0!	#DIV/0!	#DIV/0!
1700066M21Rik	107.039	49.1817	112.993	157.45	91.7378	123.001	78.6792	79.1777	81.095	59.8866	86.6199	92.9668	22.8599	88.3216	76.9241	150.791	35.9438	120.667	84.159	48.6331	73.1066		1700066M21Rik	89.738	124.063	79.6506	79.8245	84.7242	72.5018		0.723326	1.05918	0.887591
1700066N21Rik	0	0	0	0	0	0	0	0	0	0	0	0	0	0	0	0	0	0	0	0	0		1700066N21Rik	0	0	0	0	0	0		#DIV/0!	#DIV/0!	#DIV/0!
1700066O22Rik	3.3713	4.31419	9.68515	0	0	0	0	8.2723	0	0	0	0	0	0	0	2.01952	2.39625	0.606365	0	0	0		1700066O22Rik	5.79021	0	2.75743	0	0.504881	0.600523		#DIV/0!	11.4685	0.476223
1700067G17Rik	8.42825	9.49121	2.58271	0	4.58689	0	0	1.18176	0	3.86365	0	0	0	0	1.01216	0	1.19813	4.24455	0.935099	0	0		1700067G17Rik	6.83406	1.52896	0.393919	1.28788	0.25304	1.27556		4.46974	27.0078	0.0576406
1700067K01Rik	14.328	11.2169	8.3938	11.3624	18.3476	16.1313	35.7633	47.8612	11.7374	0.965914	3.72559	10.5644	22.8599	19.9436	11.1338	8.0781	3.59438	15.7655	5.6106	0	3.84771		1700067K01Rik	11.3129	15.2804	31.7873	5.0853	15.5038	5.76364		0.740354	0.729684	2.80982
1700067P10Rik	0	0	0	0	0	0	0	0	0	0	0	0	0	0	0	0	0	0	0	0	1.28257		1700067P10Rik	0	0	0	0	0	0.256514		#DIV/0!	#DIV/0!	#DIV/0!
1700069L16Rik	0	0	0	0	0	0	0	0	0	0	0	0	0	0	0	0	0	0	0	0	0		1700069L16Rik	0	0	0	0	0	0		#DIV/0!	#DIV/0!	#DIV/0!
1700069P05Rik	0	0	0	0	0	0	0	0	0	0	0	0	0	0	0	0	0	0	0	0	0		1700069P05Rik	0	0	0	0	0	0		#DIV/0!	#DIV/0!	#DIV/0!
1700071G01Rik	0	0	0	0	0	0	0	2.95439	0	0	0	0	0	0	0	0	0	0	0	0	6.41286		1700071G01Rik	0	0	0.984797	0	0	1.28257		#DIV/0!	#DIV/0!	#DIV/0!
1700071K01Rik	0	0	0	0	0	0	0	0	0	0	0	0	4.57199	0	0	2.6927	0	0	0	0	0		1700071K01Rik	0	0	0	0	1.81617	0		#DIV/0!	0	#DIV/0!
1700071M16Rik	0	0	0	0	0	0	0	0	0	0	0	0	0	0	0	0	0	0	0	0.810552	0		1700071M16Rik	0	0	0	0	0	0.16211		#DIV/0!	#DIV/0!	#DIV/0!
1700072B07Rik	0	0	0	0	0	0	0	0	0	0	0	0	0	0	0	0	0	0	0	0	0		1700072B07Rik	0	0	0	0	0	0		#DIV/0!	#DIV/0!	#DIV/0!
1700072I22Rik	0	0	0	0	0.65527	0	0	0	0	0	0	0	0	0	0	0.673175	0	0	0	0	0		1700072I22Rik	0	0.218423	0	0	0.168294	0		0	0	#DIV/0!
1700072O05Rik	0	0	0	0	0	0	0	0	0	0	0	0	0	0	0	0	0	0	0	0	0		1700072O05Rik	0	0	0	0	0	0		#DIV/0!	#DIV/0!	#DIV/0!
1700073E17Rik	0	0	0.645677	0	0	0	0	0	0	0	0	0	0	0	0	0	0	0	0	1.6211	0		1700073E17Rik	0.215226	0	0	0	0	0.324221		#DIV/0!	#DIV/0!	0
1700074H08Rik	0	0	0	0	0	0	0	0	0	0	0	0	0	0	0	0	0	0	0	0	0		1700074H08Rik	0	0	0	0	0	0		#DIV/0!	#DIV/0!	#DIV/0!
1700074P13Rik	0	0	0	0	0	0	0	0	0	0	0	0	0	0	0	0	0	0	0	0	0		1700074P13Rik	0	0	0	0	0	0		#DIV/0!	#DIV/0!	#DIV/0!
1700080E11Rik	0	0	0	0	0	0	0	0	0	0	0	0	0	0	0	0	0	0	0	0	0		1700080E11Rik	0	0	0	0	0	0		#DIV/0!	#DIV/0!	#DIV/0!
1700080G11Rik	0	0	0	0	0	0	0	0	0	0	0	0	0	0	0	0	0	0.606365	0	0	0		1700080G11Rik	0	0	0	0	0	0.121273		#DIV/0!	#DIV/0!	#DIV/0!
1700080G18Rik	23.5991	15.5311	10.9765	4.86959	13.7607	12.7706	0	10.6358	1.06704	11.591	0	0	20.5739	6.64786	1.01216	8.75127	20.3681	12.7337	13.0914	0	5.13029		1700080G18Rik	16.7022	10.467	3.90095	3.86365	9.24631	10.2647		1.59571	1.80637	0.233559
1700080N15Rik	0	0	0	0	0	0	0	0	0	0	0	0	0	0	0	0	0	0	0	0	0		1700080N15Rik	0	0	0	0	0	0		#DIV/0!	#DIV/0!	#DIV/0!
1700080O16Rik	0	0	0	0	0	0	0	0	0	0	0	0	0	0	0	0	0	0	0	0	0		1700080O16Rik	0	0	0	0	0	0		#DIV/0!	#DIV/0!	#DIV/0!
1700081B01Rik	0	0	0	0	0	0	0	0	0	0	0	0	0	0	0	0	0	0	0	0	0		1700081B01Rik	0	0	0	0	0	0		#DIV/0!	#DIV/0!	#DIV/0!
1700081H04Rik	0	0	0	0	0	0	0	0	0	0	0	0	2.28599	0	0	0	0	1.81909	0	0	0		1700081H04Rik	0	0	0	0	0.571498	0.363819		#DIV/0!	0	#DIV/0!
1700083H02Rik	0	0	0	0	0	0	0	0	0	0	0	0	0	0	0	0	0	0	0	0.810552	0		1700083H02Rik	0	0	0	0	0	0.16211		#DIV/0!	#DIV/0!	#DIV/0!
1700084C01Rik	48.8839	18.9824	23.2444	13.7972	13.7607	5.3771	35.7633	44.9068	87.4972	11.591	0.931397	11.6209	11.43	0	1.01216	4.03905	2.39625	4.85092	0	0	15.3909		1700084C01Rik	30.3702	10.9783	56.0557	8.04774	4.12029	4.52761		2.76638	7.37089	1.84575
1700084D21Rik	0	0	0	0	0	0	0	0	0	0	0	0	0	0	0	0.673175	0	0	0	0	0		1700084D21Rik	0	0	0	0	0.168294	0		#DIV/0!	0	#DIV/0!
1700084E18Rik	0.842825	2.58851	1.29135	0	6.5527	3.36069	0	4.13615	1.06704	9.65914	3.72559	0	0	3.79878	0	8.0781	1.19813	0.606365	0	0	0		1700084E18Rik	1.57423	3.30446	1.7344	4.46157	2.96922	0.360898		0.476395	0.530183	1.10174
1700084F23Rik	0	0	0	0	0	0	0	0	0	0	0	0	0	0	0	0	0	0	1.8702	0	0		1700084F23Rik	0	0	0	0	0	0.37404		#DIV/0!	#DIV/0!	#DIV/0!
1700084J12Rik	0	0	0	0	0.65527	0.672137	0	0.590878	0	0	0	0	0	0.949694	0	0	0	0	0	0	0		1700084J12Rik	0	0.442469	0.196959	0	0.237424	0		0	0	#DIV/0!
1700084M14Rik	0	0	0	0	0	0	0	0	0	0	0	0	0	0	0	0	0	0	0	0	0		1700084M14Rik	0	0	0	0	0	0		#DIV/0!	#DIV/0!	#DIV/0!
1700085C21Rik	0	0	0	0	0	0	0	0	0	0	0	0	0	0	0	0	0	0	3.7404	0	0		1700085C21Rik	0	0	0	0	0	0.74808		#DIV/0!	#DIV/0!	#DIV/0!
1700086D15Rik	0	0	0	0	0	0	0	0	0	0	0	0	0	0	0	0	0	0	0	0	0		1700086D15Rik	0	0	0	0	0	0		#DIV/0!	#DIV/0!	#DIV/0!
1700086L19Rik	0.842825	0	3.22838	27.5943	5.89743	24.1969	0	0	0	18.3524	13.0396	34.8626	18.2879	33.2393	43.5229	30.2929	31.1513	38.8074	49.5603	38.096	58.9983		1700086L19Rik	1.35707	19.2296	0	22.0848	31.3357	43.3226		0.070572	0.0433074	0
1700086O06Rik	44.6697	49.1817	54.2368	25.1596	70.7691	41.0004	28.6106	38.998	60.8212	44.432	71.7175	54.935	41.1479	21.843	46.5593	35.0051	26.3588	42.4455	11.2212	25.1271	24.3689		1700086O06Rik	49.3628	45.643	42.8099	57.0282	36.1388	25.9043		1.0815	1.36592	0.867251
1700086P04Rik	2.52848	0	0	0	0	0	0	0	0	0	0	0	0	5.69817	0	0	0	2.42546	1.8702	0	20.5211		1700086P04Rik	0.842825	0	0	0	1.42454	4.96336		#DIV/0!	0.591647	0
1700087I21Rik	0	0	0	14.6088	1.31054	0	0	0	0	0	0	0	0	0	0	0	0	0.606365	0.935099	8.10552	0		1700087I21Rik	0	5.30644	0	0	0	1.9294		0	#DIV/0!	#DIV/0!
1700087M22Rik	0	0	0	0	0	0	0	0	0	0	0	0	0	0	0	0	0	0	0	0	0		1700087M22Rik	0	0	0	0	0	0		#DIV/0!	#DIV/0!	#DIV/0!
1700088E04Rik	4.21413	0.862838	0	4.86959	0	1.34427	0	4.13615	0	2.89774	10.2454	0	9.14397	5.69817	6.07296	8.0781	5.99063	5.45728	18.702	4.05276	3.84771		1700088E04Rik	1.69232	2.07129	1.37872	4.38103	7.2483	7.61008		0.817038	0.233478	0.814689
1700091H14Rik	0	0	0	0	0	0	0	0	0	0	0	0	0	0	2.02432	0	0	0	1.8702	0	0		1700091H14Rik	0	0	0	0	0.50608	0.37404		#DIV/0!	0	#DIV/0!
1700092C02Rik	0	0	0	0	0	0	0	0	0	0	0	0	0	0	0	0	0	0	0	0	0		1700092C02Rik	0	0	0	0	0	0		#DIV/0!	#DIV/0!	#DIV/0!
1700092C10Rik	0	0	0	0	0	0	0	0	0	0	0	0	0	0	0	0	0	0	0	0	0		1700092C10Rik	0	0	0	0	0	0		#DIV/0!	#DIV/0!	#DIV/0!
1700092E19Rik	0	0	0	0	0	0	0	0	0	0	0	0	0	0	1.01216	0	0	0	1.8702	0	0		1700092E19Rik	0	0	0	0	0.25304	0.37404		#DIV/0!	0	#DIV/0!
1700092K14Rik	0	0	0	0	0	0	0	0	0	0	0	0	0	0	0	0	0	0	0	0	0		1700092K14Rik	0	0	0	0	0	0		#DIV/0!	#DIV/0!	#DIV/0!
1700092M07Rik	5.05695	7.76554	14.2049	0	1.96581	8.06565	21.458	8.2723	0	10.625	0	0	0	5.69817	0	0	0	4.24455	2.8053	2.43166	3.84771		1700092M07Rik	9.00913	3.34382	9.91009	3.54168	1.42454	2.66584		2.69426	6.32423	1.10001
1700093K21Rik	1.68565	0	0	0	1.31054	4.03282	0	0	0	0	0	0	0	0	4.04864	0	5.99063	7.88274	3.7404	0	0		1700093K21Rik	0.561884	1.78112	0	0	1.01216	3.52275		0.315466	0.555134	0
1700094D03Rik	75.8543	68.1642	74.2528	98.2034	51.7663	41.6725	42.9159	69.1328	24.5419	58.9207	43.7756	60.2172	68.5798	21.843	57.6931	21.5416	27.5569	63.0619	57.0411	25.9377	33.3469		1700094D03Rik	72.7571	63.8807	45.5302	54.3045	42.4144	41.3889		1.13895	1.71539	0.625784
1700094J05Rik	0	0	1.29135	0	0	0	0	0	0	0	0	0	0	0	0	0	0	0	0	0	8.978		1700094J05Rik	0.430451	0	0	0	0	1.7956		#DIV/0!	#DIV/0!	0
1700094M23Rik	0	0	0	0	0	0	0	0	0	0	0	0	0	0	0	1.34635	0	0	5.6106	2.43166	0		1700094M23Rik	0	0	0	0	0.336587	1.60845		#DIV/0!	0	#DIV/0!
1700094M24Rik	0	0	0	0	0	0	0	0	0	0	0	0	0	0	0	0	0	0	0.935099	0	0		1700094M24Rik	0	0	0	0	0	0.18702		#DIV/0!	#DIV/0!	#DIV/0!
1700095A13Rik	0	0	0	0	0	0	0	0	0	0	0	0	0	0	0	0	0	0	0.935099	0	0		1700095A13Rik	0	0	0	0	0	0.18702		#DIV/0!	#DIV/0!	#DIV/0!
1700095A21Rik	0	0	0	0	0	0	0	0	0	0	0	0	0	0	0	0	0	0	0	0	0		1700095A21Rik	0	0	0	0	0	0		#DIV/0!	#DIV/0!	#DIV/0!
1700095B10Rik	0	0	0	0	0	0	0	0	0	0	0	0	0	0	0	0	0	0	0	0	0		1700095B10Rik	0	0	0	0	0	0		#DIV/0!	#DIV/0!	#DIV/0!
1700095J12Rik	0	0	0	0	0	0	0	0	0	0	0	5.28221	0	0	0	0	0	0	0	0.810552	0		1700095J12Rik	0	0	0	1.76074	0	0.16211		#DIV/0!	#DIV/0!	#DIV/0!
1700096J18Rik	0	0	0	0	0	0	0	0	0	0	0	0	0	4.74847	0	0	0	0	0	0	0		1700096J18Rik	0	0	0	0	1.18712	0		#DIV/0!	0	#DIV/0!
1700096K18Rik	16.8565	12.9426	19.3703	63.3047	12.4501	14.787	14.3053	20.6807	71.4916	14.4887	26.0791	35.919	48.0059	44.6356	44.535	37.6978	37.1419	24.861	64.5219	27.5588	35.912		1700096K18Rik	16.3898	30.1806	35.4926	25.4956	43.7186	37.9991		0.543057	0.374893	2.16553
1700096P03Rik	0	0	0	0	0	0	0	0	0	0	0	0	0	0	0	0	0	0	0	0	0		1700096P03Rik	0	0	0	0	0	0		#DIV/0!	#DIV/0!	#DIV/0!
1700097N02Rik	59.8406	25.0223	32.2838	129.856	37.3504	32.2626	57.2212	69.7237	114.173	21.2501	77.3059	73.9509	27.4319	34.189	15.1824	88.8591	37.1419	35.7755	14.0265	59.1703	19.2386		1700097N02Rik	39.0489	66.4896	80.3727	57.5023	41.4156	33.0706		0.587294	0.942855	2.05826
1700099I09Rik	0	0.862838	0	0	0	0	0	0	0	0	0	0	16.002	0	0	0	0	0	0	0	0		1700099I09Rik	0.287613	0	0	0	4.00049	0		#DIV/0!	0.0718944	0
1700100I10Rik	0	0	0	0	0	0	0	0	0	0	0	0	0	0	0	0	0	0	0	0	0		1700100I10Rik	0	0	0	0	0	0		#DIV/0!	#DIV/0!	#DIV/0!
1700100L14Rik	0	0	0	0	0	0	0	0	0	0	0	0	0	0	0	0	0	0	0	0	0		1700100L14Rik	0	0	0	0	0	0		#DIV/0!	#DIV/0!	#DIV/0!
1700101E01Rik	10.1139	0.862838	11.6222	0	5.24216	7.39351	28.6106	7.68142	5.33519	4.82957	3.72559	0	0	6.64786	2.02432	2.6927	5.99063	4.85092	18.702	8.91607	1.28257		1700101E01Rik	7.53297	4.21189	13.8757	2.85172	2.84122	7.94844		1.7885	2.65132	1.842
1700101G07Rik	0	0	0	0	0	0	0	0	0	0	0	0	0	0	0	0	0	0	0	0	0		1700101G07Rik	0	0	0	0	0	0		#DIV/0!	#DIV/0!	#DIV/0!
1700101I11Rik	0	0	0	0	0	0	0	0	0	0	0	0	0	0	2.02432	3.36587	0	0	0	0	3.84771		1700101I11Rik	0	0	0	0	1.34755	0.769543		#DIV/0!	0	#DIV/0!
1700101O22Rik	0	0	0	0	0	0	0	0	0	0	0	0	0	0	0	0	0	0	0	0	0		1700101O22Rik	0	0	0	0	0	0		#DIV/0!	#DIV/0!	#DIV/0!
1700102H20Rik	7.58543	7.76554	15.4962	51.9423	2.62108	6.04924	0	2.36351	13.8715	7.72731	0	0	2.28599	10.4466	2.02432	21.5416	1.19813	6.67001	17.7669	3.24221	20.5211		1700102H20Rik	10.2824	20.2042	5.41167	2.57577	9.07464	9.87968		0.508924	1.13309	0.526304
1700102J08Rik	40.4556	27.6108	18.0789	34.8987	16.3817	20.8363	50.0686	36.0436	14.9385	15.4546	8.38257	1.05644	50.2918	54.1326	62.7539	79.4346	21.5663	54.5728	92.5748	47.012	50.0203		1700102J08Rik	28.7151	24.0389	33.6836	8.29788	61.6532	53.1493		1.19453	0.465752	1.17303
1700102P08Rik	6.7426	17.2568	13.5592	15.4204	9.82905	15.4592	7.15265	3.54527	0	10.625	12.1082	10.5644	11.43	2.84908	0	7.40492	3.59438	14.5528	8.4159	5.67387	2.56514		1700102P08Rik	12.5195	13.5695	3.56597	11.0992	5.42099	6.96041		0.92262	2.30945	0.284833
1700104L18Rik	0	0	0	0	0	0	0	0	0	0	0	0	0	0	0	0	0	0	0	0.810552	0		1700104L18Rik	0	0	0	0	0	0.16211		#DIV/0!	#DIV/0!	#DIV/0!
1700105P06Rik	0.842825	0	0	0	0	0	0	1.18176	0	1.93183	0	0	0	0	0	0	0	2.42546	0.935099	0	6.41286		1700105P06Rik	0.280942	0	0.393919	0.643942	0	1.95468		#DIV/0!	#DIV/0!	1.40214
1700106J16Rik	0	0	0	0	0	0	0	0	0	0	0	0	0	0	3.03648	0	0	0	8.4159	0	0		1700106J16Rik	0	0	0	0	0.759119	1.68318		#DIV/0!	0	#DIV/0!
1700108F19Rik	0	0	0	0.811598	3.93162	5.3771	0	0	0	4.82957	16.7651	16.9031	0	2.84908	2.02432	12.1171	0	24.2546	5.6106	13.7794	3.84771		1700108F19Rik	0	3.37344	0	12.8326	4.24764	9.49846		0	0	#DIV/0!
1700108J01Rik	0	0	0	0	0	0	0	0	0	0	0	0	0	0	0	0	0	0.606365	0	0	0		1700108J01Rik	0	0	0	0	0	0.121273		#DIV/0!	#DIV/0!	#DIV/0!
1700108N06Rik	0	0	0	0	0	0	0	0	0	0	0	0	0	0	0	0	0	0	0	0	0		1700108N06Rik	0	0	0	0	0	0		#DIV/0!	#DIV/0!	#DIV/0!
1700109G14Rik	0	0	0	0	0	0	0	0	0	0	0	0	0	0	0	0	0	0	0	0	0		1700109G14Rik	0	0	0	0	0	0		#DIV/0!	#DIV/0!	#DIV/0!
1700109G15Rik	0	0	0	0	0	0	0	0	0	0	0	0	0	0	0	0	0	0	0	0	0		1700109G15Rik	0	0	0	0	0	0		#DIV/0!	#DIV/0!	#DIV/0!
1700109H08Rik	44.6697	73.3412	30.9925	17.8552	59.6295	38.984	64.3739	30.7257	67.2235	39.6025	27.9419	41.2012	38.8619	31.3399	41.4985	18.1757	21.5663	17.5846	11.2212	18.6427	34.6294		1700109H08Rik	49.6678	38.8229	54.1077	36.2485	32.469	20.7288		1.27934	1.5297	1.08939
1700109I08Rik	0	0	0	0	0	0	0	0	0	0	0	0	0	0	0	0	0	0	0	0	0		1700109I08Rik	0	0	0	0	0	0		#DIV/0!	#DIV/0!	#DIV/0!
1700109K24Rik	0	0	0	0	0	0	0	0	0	0	0	0	0	0	0	0	0	0	0	0	0		1700109K24Rik	0	0	0	0	0	0		#DIV/0!	#DIV/0!	#DIV/0!
1700110C19Rik	0	0	0	0	0	0	0	0	0	0	0	0	0	0	0	0	0	0	0	0	0		1700110C19Rik	0	0	0	0	0	0		#DIV/0!	#DIV/0!	#DIV/0!
1700110I01Rik	0	0	0	0	0	0	0	0	0	0	0	0	0	0	0	0	0	0	2.8053	0	0		1700110I01Rik	0	0	0	0	0	0.56106		#DIV/0!	#DIV/0!	#DIV/0!
1700110I07Rik	0	1.72568	0	0	0	0	0	0	0	0	0	0	0	0	1.01216	0	0	0	0	0	0		1700110I07Rik	0.575225	0	0	0	0.25304	0		#DIV/0!	2.27326	0
1700110K17Rik	57.3121	84.5581	47.1344	29.2175	41.282	67.2137	21.458	33.0892	65.0894	30.9092	34.4617	54.935	235.457	44.6356	84.0092	44.4295	52.7175	58.211	83.2239	47.8226	105.171		1700110K17Rik	63.0015	45.9044	39.8788	40.102	102.133	69.4292		1.37245	0.616858	0.632982
1700111N16Rik	0	0	0	0	0	0	0	0	0	0	0	0	0	0	0	0	0	0	0	0	0		1700111N16Rik	0	0	0	0	0	0		#DIV/0!	#DIV/0!	#DIV/0!
1700112D23Rik	0	0	0	0	0	0	0	0	0	0	0	0	0	0	0	0	0	0	0	0	0		1700112D23Rik	0	0	0	0	0	0		#DIV/0!	#DIV/0!	#DIV/0!
1700112E06Rik	99.4534	100.952	86.5207	62.4931	47.8347	46.3775	221.732	68.5419	137.648	85.0004	31.6675	43.3141	70.8658	27.5411	25.304	27.6002	52.7175	76.402	133.719	31.6115	64.1286		1700112E06Rik	95.642	52.2351	142.641	53.3273	37.8278	71.7158		1.83099	2.52835	1.4914
1700112H04Rik	0	0	0	0	0	0	0	0	0	0	0	0	0	0	0	0	0	0	0	0	0		1700112H04Rik	0	0	0	0	0	0		#DIV/0!	#DIV/0!	#DIV/0!
1700112H15Rik	0	0	0	0	0	0	0	0	0	0	0	0	0	0	0	0	0	0	0	0	0		1700112H15Rik	0	0	0	0	0	0		#DIV/0!	#DIV/0!	#DIV/0!
1700112J05Rik	0	0	0	0	0	0	0	0	0	0	0	3.16932	0	0	0	0	0	0	0	0	0		1700112J05Rik	0	0	0	1.05644	0	0		#DIV/0!	#DIV/0!	#DIV/0!
1700112J16Rik	0.842825	0	0	7.30439	2.62108	0.672137	0	0	0	8.69322	0	0	0	0.949694	17.2067	10.7708	1.19813	4.24455	4.6755	10.5372	17.956		1700112J16Rik	0.280942	3.53253	0	2.89774	7.2318	7.72227		0.0795298	0.0388481	0
1700112K13Rik	0	0	0	0	0	0	0	0	0	0	0	0	0	0	0	0	0	0	0	0	0		1700112K13Rik	0	0	0	0	0	0		#DIV/0!	#DIV/0!	#DIV/0!
1700112N08Rik	0	0	0	0	0	0	0	0	0	0	0	0	0	0	2.02432	0	0	0	0	5.67387	0		1700112N08Rik	0	0	0	0	0.50608	1.13477		#DIV/0!	0	#DIV/0!
1700113A16Rik	65.7404	90.5979	91.0404	61.6815	33.4188	21.5084	28.6106	92.7679	118.441	28.0115	64.2664	34.8626	11.43	22.7927	29.3526	45.1027	56.3119	40.0201	39.2742	43.7698	44.89		1700113A16Rik	82.4596	38.8695	79.94	42.3801	27.1695	44.8532		2.12144	3.03501	0.969444
1700113B09Rik	0	0	0	0	0	0	0	0	0	0	0	0	0	0	0	0	0	0	0	0	0		1700113B09Rik	0	0	0	0	0	0		#DIV/0!	#DIV/0!	#DIV/0!
1700113H08Rik	0	0	0	0	0	0	0	0	0	0	0	0	0	0	0	0	0	0	1.8702	0.810552	0		1700113H08Rik	0	0	0	0	0	0.53615		#DIV/0!	#DIV/0!	#DIV/0!
1700116B05Rik	0	0	0	0	0	0	0	0	0	0	0	0	0	0	0	0	0	0	0	0	0		1700116B05Rik	0	0	0	0	0	0		#DIV/0!	#DIV/0!	#DIV/0!
1700116H05Rik	0	0	0	0	0	0.672137	0	0	0	0	0	0	0	0	0	2.01952	0	0	0	0.810552	0		1700116H05Rik	0	0.224046	0	0	0.504881	0.16211		0	0	#DIV/0!
1700119H24Rik	11.7996	6.9027	5.16541	4.86959	3.93162	11.4263	14.3053	21.2716	36.2793	10.625	1.86279	8.45153	11.43	7.59756	7.08512	0	0	4.85092	0	4.86331	7.69543		1700119H24Rik	7.95589	6.74251	23.9521	6.97979	6.52816	3.48193		1.17996	1.2187	3.01061
1700120C14Rik	6.7426	6.03986	9.68515	9.73918	1.96581	2.68855	0	0	1.06704	3.86365	2.79419	2.11288	0	0	1.01216	3.36587	4.7925	0.606365	0.935099	0	7.69543		1700120C14Rik	7.48921	4.79785	0.35568	2.92358	1.09451	2.80588		1.56095	6.84253	0.0474923
1700120E14Rik	0	1.72568	0	0	0	0	0	0	0	0	0	0	9.14397	0	0	0	0	0	0	0	0		1700120E14Rik	0.575225	0	0	0	2.28599	0		#DIV/0!	0.25163	0
1700120G07Rik	0	0	0	0	0	0	0	0	0	0	0	0	0	0	0	0	0	0	0	0	0		1700120G07Rik	0	0	0	0	0	0		#DIV/0!	#DIV/0!	#DIV/0!
1700120K04Rik	8.42825	7.76554	9.03947	0.811598	1.96581	2.68855	0	4.72703	33.0782	6.7614	17.6965	0	0	2.84908	0	0	0	4.85092	5.6106	4.86331	7.69543		1700120K04Rik	8.41109	1.82199	12.6017	8.15264	0.712271	4.60405		4.61644	11.8088	1.49823
1700121L16Rik	0	0	0	0	0	0	0	0	0	0	0	0	0	0	0	0	0	0	0	0	0		1700121L16Rik	0	0	0	0	0	0		#DIV/0!	#DIV/0!	#DIV/0!
1700121N20Rik	0	0	0	0	0	0	0	0	0	0	0	0	0	0	0	0	0	0	0	0	0		1700121N20Rik	0	0	0	0	0	0		#DIV/0!	#DIV/0!	#DIV/0!
1700122C19Rik	0	0	0	0	0	0	0	0	0	0	0	0	0	0	0	0	0	0	0	0	0		1700122C19Rik	0	0	0	0	0	0		#DIV/0!	#DIV/0!	#DIV/0!
1700122E12Rik	0	0	1.29135	1.6232	0	2.68855	0	0.590878	0	0	13.9709	0	16.002	1.89939	2.02432	0	1.19813	2.42546	2.8053	0	0		1700122E12Rik	0.430451	1.43725	0.196959	4.65698	4.98141	1.28578		0.299497	0.0864114	0.457565
1700122H20Rik	0	0	0	0	0	0	0	0	0	0	0	0	0	0	0	0	0	0	0	0	0		1700122H20Rik	0	0	0	0	0	0		#DIV/0!	#DIV/0!	#DIV/0!
1700122O11Rik	2.52848	0	0	0	0.65527	3.36069	14.3053	1.77264	0	16.4205	0	0	0	0	0	0	0	0	0	0	0		1700122O11Rik	0.842825	1.33865	5.35931	5.47351	0	0		0.629607	#DIV/0!	6.35875
1700123I01Rik	0	0	0	4.86959	0	0	0	0	0	0	0	1.05644	0	6.64786	0	2.6927	2.39625	0.606365	0.935099	0	0		1700123I01Rik	0	1.6232	0	0.352147	2.33514	0.787543		0	0	#DIV/0!
1700123J17Rik	0	0	0	0	0	0	0	0	0	0	0	0	0	0	0	1.34635	0	0	0	0	0		1700123J17Rik	0	0	0	0	0.336587	0		#DIV/0!	0	#DIV/0!
1700123K08Rik	0	0	0	0	0	0	0	0	0	0	0	0	0	0	0	0	0	0	0	0	0		1700123K08Rik	0	0	0	0	0	0		#DIV/0!	#DIV/0!	#DIV/0!
1700123L14Rik	0	0	0	0	0	0	0	0	0	0	0	0	0	0	0	0	0	0	0	0	0		1700123L14Rik	0	0	0	0	0	0		#DIV/0!	#DIV/0!	#DIV/0!
1700123M08Rik	18.5422	12.9426	21.3073	38.9567	19.0028	23.5248	35.7633	28.953	8.53631	26.0797	10.2454	0	0	14.2454	25.304	10.0976	4.7925	0.606365	11.2212	29.9904	34.6294		1700123M08Rik	17.5974	27.1615	24.4175	12.1083	12.4118	16.248		0.64788	1.4178	1.38757
1700123O12Rik	0	0	0	0	0	0	0	0	0	0	0	0	0	0	0	0	0	0	0	0	0		1700123O12Rik	0	0	0	0	0	0		#DIV/0!	#DIV/0!	#DIV/0!
1700123O20Rik	239.362	197.59	332.523	488.582	216.894	323.298	321.869	217.443	290.235	320.683	236.575	271.505	265.175	238.373	233.809	356.11	288.748	291.662	345.987	334.758	210.342		1700123O20Rik	256.492	342.925	276.516	276.254	273.367	294.299		0.747954	0.93827	1.07807
1700123O21Rik	0	0	0	0	0	0	0	0	0	0	0	0	0	0	0	0	0	0	0	0.810552	0		1700123O21Rik	0	0	0	0	0	0.16211		#DIV/0!	#DIV/0!	#DIV/0!
1700124L16Rik	7.58543	0	2.58271	0	1.31054	1.34427	0	0	8.53631	0	0	16.9031	11.43	0	0	0	0	0	2.8053	0	0		1700124L16Rik	3.38938	0.884938	2.84544	5.63435	2.85749	0.56106		3.83007	1.18614	0.839516
1700124M09Rik	0	0	0	0	0	0	0	0	0	0	0	0	0	0	0	0	0	0	0	0	0		1700124M09Rik	0	0	0	0	0	0		#DIV/0!	#DIV/0!	#DIV/0!
1700125G02Rik	0	0	0	0	0	0	0	0	0	0	0	0	0	0	0	0	0	0	0	0	0		1700125G02Rik	0	0	0	0	0	0		#DIV/0!	#DIV/0!	#DIV/0!
1700125G22Rik	0	0	2.58271	0	4.58689	0	0	0	0	0	0	0	0	0	0	0	1.19813	0	0	0	0		1700125G22Rik	0.860902	1.52896	0	0	0	0.239625		0.563063	#DIV/0!	0
1700125H03Rik	0	0	0	0	0	1.34427	0	0	0	0	0	0	0	0	0	0	0	0	0	0	0		1700125H03Rik	0	0.448092	0	0	0	0		0	#DIV/0!	#DIV/0!
1700125H20Rik	2.52848	0	1.93703	0	0	0.672137	0	0	0	0	0	0	0	1.89939	0	0	0	4.85092	0	5.67387	0		1700125H20Rik	1.4885	0.224046	0	0	0.474847	2.10496		6.64374	3.1347	0
1700126H18Rik	0	0	0	0	0	0	0	0	0	0	0	0	0	0	0	0	0	0	0	0	0		1700126H18Rik	0	0	0	0	0	0		#DIV/0!	#DIV/0!	#DIV/0!
1700128A07Rik	0	0	0	0	0	0	0	0	0	0	0	0	0	0	0	1.34635	0	0	0.935099	0.810552	0		1700128A07Rik	0	0	0	0	0.336587	0.34913		#DIV/0!	0	#DIV/0!
1700128E19Rik	0	0	0	0	0	0	0	0	0	0	0	0	0	0	0	0	0	0	0	0	0		1700128E19Rik	0	0	0	0	0	0		#DIV/0!	#DIV/0!	#DIV/0!
1700128F08Rik	0	0	0	0	0	0	0	0	0	0	0	0	0	0	0	0	0	0	0	0	0		1700128F08Rik	0	0	0	0	0	0		#DIV/0!	#DIV/0!	#DIV/0!
1700129C05Rik	0	0	0	0	0	0	0	0	0	0	0	0	0	0	0	0	0	0	0	0	0		1700129C05Rik	0	0	0	0	0	0		#DIV/0!	#DIV/0!	#DIV/0!
1810006J02Rik	0	0	0	22.7248	1.31054	2.68855	0	0.590878	0	0	4.65698	6.33865	9.14397	3.79878	6.07296	4.71222	3.59438	9.70184	10.2861	8.91607	3.84771		1810006J02Rik	0	8.90795	0.196959	3.66521	5.93198	7.26922		0	0	#DIV/0!
1810007C17Rik	0	0	0	0	0	0	0	0	0	0	0	0	0	0	0	0	0	0	0	0	0		1810007C17Rik	0	0	0	0	0	0		#DIV/0!	#DIV/0!	#DIV/0!
1810007D17Rik	0	0	0	0	0	0	0	0	0	0	0	0	0	0	0	0	0	0	0	0	0		1810007D17Rik	0	0	0	0	0	0		#DIV/0!	#DIV/0!	#DIV/0!
1810008I18Rik	2.52848	1.72568	1.29135	1.6232	18.3476	4.03282	0	6.49966	0	20.2842	1.86279	14.7902	20.5739	45.5853	68.8268	57.2199	50.3213	75.7956	103.796	66.4653	132.105		1810008I18Rik	1.8485	8.00119	2.16655	12.3124	48.0515	85.6966		0.231028	0.0384692	1.17206
1810009A15Rik	12.6424	14.6682	10.3308	14.6088	12.4501	11.4263	7.15265	26.5895	26.676	46.3639	0	11.6209	0	0.949694	0	3.36587	2.39625	0.606365	0	0	7.69543		1810009A15Rik	12.5471	12.8284	20.1394	19.3282	1.07889	2.13961		0.978075	11.6297	1.6051
1810009J06Rik	0	0	0	0	0	0	0	0	0	0	0	0	0	0	0	0	0	0	0	0	0		1810009J06Rik	0	0	0	0	0	0		#DIV/0!	#DIV/0!	#DIV/0!
1810010D01Rik	0	3.45135	5.16541	0	12.4501	3.36069	7.15265	0	0	1.93183	0	0	317.753	203.235	401.827	183.104	265.984	194.643	583.502	343.674	336.034		1810010D01Rik	2.87225	5.27027	2.38422	0.643942	276.48	344.767		0.544992	0.0103887	0.830086
1810010H24Rik	0	0	0.645677	10.5508	9.17378	13.4427	0	0	0	0	2.79419	0	34.2899	7.59756	21.2553	14.8098	3.59438	9.09547	9.35099	32.4221	15.3909		1810010H24Rik	0.215226	11.0558	0	0.931397	19.4882	13.9708		0.0194673	0.0110439	0
1810010K12Rik	0	0	0	0	0	0	0	0	0	0	0	0	0	0	0	3.36587	0	1.21273	0	0	0		1810010K12Rik	0	0	0	0	0.841469	0.242546		#DIV/0!	0	#DIV/0!
1810011H11Rik	0	0	0	0	0	0	0	0	0	0	0	0	0	0	3.03648	0	0	0	0	0	0		1810011H11Rik	0	0	0	0	0.759119	0		#DIV/0!	0	#DIV/0!
1810011O10Rik	219.135	221.749	337.043	191.537	193.305	198.953	407.701	206.807	100.302	286.876	220.741	191.216	368.045	339.041	314.782	234.938	226.446	380.191	171.123	301.525	219.32		1810011O10Rik	259.309	194.598	238.27	232.944	314.201	259.721		1.33254	0.825296	0.918865
1810012K08Rik	0	6.03986	0	0	0	1.34427	0	0	0	10.625	0.931397	3.16932	0	0	1.01216	0	0	1.81909	0	0	6.41286		1810012K08Rik	2.01329	0.448092	0	4.90859	0.25304	1.64639		4.49303	7.95641	0
1810012K16Rik	5.05695	10.3541	6.45677	0	5.89743	14.1149	7.15265	4.13615	26.676	19.3183	10.2454	21.1288	6.85798	0.949694	5.0608	0.673175	4.7925	3.03182	9.35099	17.0216	5.13029		1810012K16Rik	7.28926	6.67077	12.6549	16.8975	3.38541	7.86544		1.09272	2.15314	1.73611
1810013A23Rik	0	0	0	0	0	0	0	0	0	0	0	0	22.8599	83.5731	72.8755	80.781	57.51	44.871	76.6782	38.9065	66.6937		1810013A23Rik	0	0	0	0	65.0224	56.9319		#DIV/0!	0	#DIV/0!
1810013D15Rik	0	1.72568	0	0	2.62108	2.01641	0	0	0	0	0	0	0	0	0	6.73175	0	4.24455	0	0	0		1810013D15Rik	0.575225	1.54583	0	0	1.68294	0.848911		0.372114	0.341798	0
1810013L24Rik	707.131	532.371	588.211	404.176	705.07	771.614	743.876	554.244	568.732	557.332	683.645	718.38	1088.13	742.661	850.214	859.644	855.462	703.383	747.144	609.535	804.172		1810013L24Rik	609.238	626.953	622.284	653.119	885.163	743.939		0.971743	0.688277	1.02141
1810014B01Rik	147.494	77.6554	147.86	155.827	110.085	91.4107	114.442	122.903	156.855	103.353	52.1582	66.5558	16.002	37.0381	44.535	47.7954	28.755	38.201	14.0265	42.1487	39.7597		1810014B01Rik	124.337	119.108	131.4	74.0223	36.3426	32.5782		1.0439	3.42123	1.05681
1810018F18Rik	0	2.58851	0	0	0	0	0	0	0	0	0	0	0	0	0	0	0	0	0	0	0		1810018F18Rik	0.862838	0	0	0	0	0		#DIV/0!	#DIV/0!	0
1810019D21Rik	136.538	173.43	178.207	241.045	220.826	182.821	157.358	140.038	207.006	277.217	270.105	255.659	427.481	185.19	262.149	302.256	244.418	325.618	512.435	223.712	501.485		1810019D21Rik	162.725	214.897	168.134	267.66	294.269	361.534		0.757222	0.55298	1.03324
1810019N24Rik	8.42825	12.9426	8.3938	0	3.27635	2.01641	7.15265	4.72703	34.1452	0	12.1082	30.6368	20.5739	0	2.02432	0	2.39625	5.45728	0.935099	0	0		1810019N24Rik	9.92154	1.76425	15.3416	14.2483	5.64956	1.75773		5.62365	1.75616	1.5463
1810020O05Rik	0	0	0	0	0	0	0	0	0	0	0	0	0	0	0	0	0	0	0	0	0		1810020O05Rik	0	0	0	0	0	0		#DIV/0!	#DIV/0!	#DIV/0!
1810021B22Rik	16.0137	22.4338	24.5357	0	14.4159	20.8363	21.458	11.8176	23.4749	25.1138	23.2849	14.7902	2.28599	16.1448	11.1338	14.1367	23.9625	21.8291	16.8318	27.5588	16.6734		1810021B22Rik	20.9944	11.7507	18.9168	21.0629	10.9253	21.3711		1.78665	1.92163	0.90104
1810022K09Rik	164.351	156.174	172.396	478.031	112.706	96.7878	250.343	136.493	212.341	130.398	89.4141	117.265	146.304	160.498	204.456	216.762	134.19	207.377	128.109	192.101	207.777		1810022K09Rik	164.307	229.175	199.726	112.359	182.005	173.911		0.716948	0.902759	1.21556
1810024B03Rik	18.5422	18.1196	29.7011	38.1451	1.31054	8.73779	21.458	40.7706	48.0168	11.591	11.1768	47.5399	9.14397	4.74847	0	4.03905	14.3775	9.70184	0	13.7794	6.41286		1810024B03Rik	22.121	16.0645	36.7484	23.4359	4.48287	8.85432		1.37701	4.93455	1.66125
1810026B05Rik	402.871	327.015	457.785	482.089	404.301	371.692	429.159	319.665	330.782	302.331	288.733	358.134	297.179	279.21	292.514	309.66	104.237	378.372	339.441	175.079	298.839		1810026B05Rik	395.89	419.361	359.869	316.399	294.641	259.194		0.944032	1.34364	0.909012
1810026J23Rik	415.513	391.728	477.155	350.611	456.068	578.038	500.686	467.385	391.603	404.718	428.442	469.06	505.204	537.527	555.675	489.398	554.732	451.135	513.37	487.142	511.746		1810026J23Rik	428.132	461.572	453.225	434.073	521.951	503.625		0.927552	0.820253	1.05861
1810030O07Rik	457.654	438.321	479.092	413.104	439.686	495.365	522.144	515.246	521.782	323.581	488.983	389.827	313.181	416.916	402.839	470.549	345.06	395.956	455.393	318.547	466.856		1810030O07Rik	458.356	449.385	519.724	400.797	400.871	396.363		1.01996	1.1434	1.13389
1810032O08Rik	230.091	254.537	207.908	70.6091	157.92	168.706	185.969	214.489	298.771	107.216	175.103	134.168	73.1518	63.6295	69.839	59.9126	61.1044	56.3919	61.7166	72.1391	73.1066		1810032O08Rik	230.845	132.412	233.076	138.829	66.6332	64.8917		1.74339	3.46442	1.00966
1810034E14Rik	48.0411	33.6507	45.843	70.6091	71.4244	75.2794	28.6106	34.271	12.8045	77.2731	40.9814	69.7251	45.7199	100.668	58.7052	67.9907	62.3026	63.0619	50.4954	39.7171	39.7597		1810034E14Rik	42.5116	72.4376	25.2287	62.6599	68.2708	51.0673		0.586872	0.62269	0.593454
1810035K13Rik	0	0	0	0	0	0	0	0	0	0	0	0	0	0	0	0	0	0	0	0	0		1810035K13Rik	0	0	0	0	0	0		#DIV/0!	#DIV/0!	#DIV/0!
1810037I17Rik	206.492	243.32	294.429	793.743	293.561	338.757	293.259	264.123	569.799	404.718	419.128	335.948	507.49	493.841	304.66	378.324	524.779	508.74	380.585	485.521	421.966		1810037I17Rik	248.08	475.354	375.727	386.598	421.079	464.318		0.521886	0.589154	1.51454
1810041H14Rik	1.68565	0	4.51974	16.232	0	0	7.15265	4.72703	0	7.72731	0	0	13.716	13.2957	15.1824	20.8684	5.99063	7.27638	14.0265	5.67387	21.8037		1810041H14Rik	2.06846	5.41066	3.95989	2.57577	15.7656	10.9542		0.382294	0.131201	1.91441
1810041L15Rik	0	0	2.58271	4.05799	11.1396	14.787	0	0	0	0	4.65698	8.45153	100.584	18.9939	24.2918	16.1562	5.99063	7.27638	38.3391	21.8849	28.2166		1810041L15Rik	0.860902	9.99487	0	4.3695	40.0064	20.3415		0.0861344	0.0215191	0
1810043G02Rik	64.0547	61.2615	26.4727	58.4351	21.6239	16.8034	50.0686	66.7693	58.6871	32.8411	27.0105	43.3141	68.5798	46.535	61.7417	30.2929	57.51	80.6465	96.3152	42.9593	83.3671		1810043G02Rik	50.5963	32.2875	58.5083	34.3886	51.7874	72.1596		1.56706	0.977001	1.15638
1810043H04Rik	146.652	123.386	191.12	355.48	154.644	164.674	185.969	154.81	214.475	276.251	135.984	178.539	194.309	193.738	102.228	140.02	183.313	148.559	125.303	133.741	121.844		1810043H04Rik	153.719	224.932	185.085	196.925	157.574	142.552		0.683402	0.975537	1.20404
1810044D09Rik	31.1845	34.5135	36.8036	25.1596	18.3476	23.5248	35.7633	20.0899	34.1452	13.5228	35.3931	33.8061	0	16.1448	6.07296	8.0781	25.1606	13.9464	20.5722	4.05276	0		1810044D09Rik	34.1672	22.344	29.9995	27.574	7.57397	12.7464		1.52915	4.51114	0.878019
1810046K07Rik	5.89978	10.3541	3.87406	116.059	41.282	30.2462	0	7.09054	0	44.432	17.6965	29.5804	61.7218	52.2332	37.4499	28.2733	81.4726	28.4991	34.5987	73.7603	48.7377		1810046K07Rik	6.7093	62.5289	2.36351	30.5696	44.9196	53.4137		0.107299	0.149362	0.352275
1810049I09Rik	0	0	0	0	0	0	0	0	0	0	0	0	0	0	0	0	0	0	0	0	0		1810049I09Rik	0	0	0	0	0	0		#DIV/0!	#DIV/0!	#DIV/0!
1810053B23Rik	0.842825	4.31419	0	0	0.65527	0	0	0	0	0	0	0	0	0	0	0	0	0	0	0	6.41286		1810053B23Rik	1.719	0.218423	0	0	0	1.28257		7.87006	#DIV/0!	0
1810055G02Rik	83.4397	115.62	179.498	126.609	165.783	216.428	193.122	101.04	55.486	267.558	150.886	222.909	345.185	931.65	700.414	643.555	996.841	1058.71	826.628	804.878	527.137		1810055G02Rik	126.186	169.607	116.549	213.784	655.201	842.839		0.743991	0.192591	0.923631
1810058I24Rik	255.376	204.492	295.72	416.35	193.96	243.986	278.953	210.944	327.581	333.24	235.643	314.82	134.874	289.657	272.271	181.757	349.853	250.429	178.604	262.619	232.145		1810058I24Rik	251.863	284.765	272.493	294.568	219.64	254.73		0.884458	1.14671	1.08191
1810062G17Rik	0.842825	0	0	0	1.31054	2.68855	0	0	0	15.4546	4.65698	0	11.43	5.69817	20.2432	8.75127	19.17	11.5209	26.1828	6.48442	28.2166		1810062G17Rik	0.280942	1.33303	0	6.70387	11.5306	18.3149		0.210754	0.0243648	0
1810062O18Rik	5.89978	9.49121	2.58271	0	3.27635	4.03282	35.7633	4.13615	2.13408	5.79548	18.6279	0	16.002	0.949694	1.01216	0	7.18876	5.45728	0	3.24221	0		1810062O18Rik	5.99123	2.43639	14.0112	8.14114	4.49095	3.17765		2.45906	1.33407	2.33861
1810063I02Rik	2.52848	6.9027	1.29135	0	1.96581	0	0	8.2723	0	0	8.38257	1.05644	0	0	3.03648	0	3.59438	0	0	0	0		1810063I02Rik	3.57418	0.65527	2.75743	3.14634	0.759119	0.718876		5.45451	4.70832	0.771488
1810064F22Rik	66.5832	25.8851	19.3703	12.9856	10.4843	10.7542	14.3053	40.7706	42.6816	13.5228	22.3535	32.7497	18.2879	0.949694	12.1459	30.2929	3.59438	1.21273	1.8702	19.4533	6.41286		1810064F22Rik	37.2795	11.408	32.5858	22.8753	15.4191	6.50868		3.26783	2.41775	0.874094
1810065E05Rik	12.6424	12.0797	17.4333	36.5219	28.1766	26.8855	7.15265	0	1.06704	39.6025	18.6279	16.9031	16.002	58.8811	3.03648	46.4491	11.9813	71.5511	20.5722	46.2015	20.5211		1810065E05Rik	14.0518	30.528	2.7399	25.0445	31.0921	34.1654		0.460292	0.45194	0.194986
1810073O08Rik	8.42825	11.2169	2.58271	14.6088	0.65527	0	0	12.4084	0	0	2.79419	0	13.716	0	6.07296	2.01952	0	7.27638	2.8053	6.48442	7.69543		1810073O08Rik	7.40928	5.08801	4.13615	0.931397	5.45211	4.8523		1.45622	1.35898	0.558239
2010001A14Rik	52.2552	58.673	55.5282	54.3771	49.1452	54.4431	92.9845	68.5419	40.5475	102.387	91.2769	90.854	130.302	75.9756	84.0092	65.9711	95.8501	53.3601	38.3391	83.4869	19.2386		2010001A14Rik	55.4854	52.6551	67.358	94.8392	89.0644	58.0549		1.05375	0.622981	1.21398
2010001E11Rik	9.27108	3.45135	10.9765	77.9134	133.675	95.4435	0	8.2723	51.2179	198.978	275.693	207.063	249.173	486.244	375.511	267.924	375.013	375.34	97.2503	173.458	79.5194		2010001E11Rik	7.89964	102.344	19.8301	227.245	344.713	220.116		0.0771872	0.0229166	2.51025
2010001M07Rik	2.52848	0	0	0	0.65527	0.672137	0	0	0	4.82957	10.2454	14.7902	4.57199	9.49694	11.1338	0	2.39625	16.9782	3.7404	7.29497	0		2010001M07Rik	0.842825	0.442469	0	9.95504	6.30067	6.08197		1.90482	0.133768	0
2010002M12Rik	4.21413	0	7.10244	7.30439	24.245	9.40992	7.15265	2.95439	0	8.69322	7.45117	24.2982	269.747	574.565	684.22	135.308	385.797	352.298	118.758	177.511	39.7597		2010002M12Rik	3.77219	13.6531	3.36902	13.4808	415.96	214.825		0.276288	0.00906864	0.893119
2010003K11Rik	0.842825	0	7.74812	47.0727	39.9715	6.72137	0	0	0	21.2501	63.335	4.22577	310.895	454.904	308.709	122.518	325.89	348.66	82.2888	290.988	2.56514		2010003K11Rik	2.86365	31.2552	0	29.6036	299.256	210.078		0.0916216	0.00956922	0
2010005H15Rik	0	0	0	0	0	0	0	0	0	0	0	0	0	0	2.02432	0	0	2.42546	0.935099	0	0		2010005H15Rik	0	0	0	0	0.50608	0.672112		#DIV/0!	0	#DIV/0!
2010009K17Rik	65.7404	69.8898	67.1504	34.0871	11.1396	17.4756	42.9159	80.9504	40.5475	15.4546	7.45117	0	4.57199	0	3.03648	0	1.19813	7.27638	2.8053	1.6211	7.69543		2010009K17Rik	67.5935	20.9008	54.8046	7.63526	1.90212	4.11927		3.23402	35.536	0.810796
2010010A06Rik	0	0	0	0.811598	1.31054	0	7.15265	0	0	0	7.45117	0	6.85798	24.6921	21.2553	4.03905	11.9813	16.3719	0.935099	2.43166	0		2010010A06Rik	0	0.707379	2.38422	2.48372	14.2111	6.34397		0	0	#DIV/0!
2010012O05Rik	73.3258	111.306	103.308	166.378	79.9429	78.6401	171.664	109.903	119.508	135.228	82.8943	106.701	91.4397	127.259	94.1308	103.669	77.8782	99.4438	75.7431	67.2758	78.2369		2010012O05Rik	95.98	108.32	133.692	108.274	104.125	79.7156		0.886077	0.92178	1.39291
2010016I18Rik	31.1845	37.102	26.4727	60.0583	123.191	63.1809	35.7633	38.998	0	170.967	122.944	100.362	125.73	75.0259	72.8755	87.5127	132.992	165.538	213.203	112.667	87.2149		2010016I18Rik	31.5864	82.1433	24.9204	131.424	90.2859	142.323		0.384528	0.349849	0.788959
2010106C02Rik	0	0.862838	0	37.3335	0.65527	1.34427	0	8.2723	0	1.93183	0	10.5644	0	0	2.02432	7.40492	0	4.85092	0	0	0		2010106C02Rik	0.287613	13.111	2.75743	4.16541	2.35731	0.970184		0.0219367	0.122009	9.58732
2010106E10Rik	1.68565	21.5709	12.9135	147.711	180.199	129.723	28.6106	4.13615	48.0168	125.569	183.485	204.95	528.064	1709.45	1537.47	479.974	855.462	1250.32	177.669	524.427	39.7597		2010106E10Rik	12.0567	152.544	26.9212	171.335	1063.74	569.528		0.0790375	0.0113343	2.23288
2010107E04Rik	906.88	975.006	1619.36	6368.61	1001.91	989.386	965.608	945.406	2874.6	1387.05	1331.9	1274.07	262.889	1189.02	943.332	1027.94	1060.34	1563.21	464.744	1009.95	665.655		2010107E04Rik	1167.08	2786.64	1595.21	1331.01	855.794	952.779		0.418814	1.36374	1.36683
2010107G12Rik	447.54	430.556	344.146	352.234	511.766	547.792	514.991	535.336	404.408	323.581	393.049	364.472	233.171	298.204	260.125	300.236	230.04	264.981	196.371	341.242	152.626		2010107G12Rik	407.414	470.597	484.912	360.368	272.934	237.052		0.865738	1.49272	1.19022
2010107G23Rik	149.18	232.103	173.041	252.407	151.367	172.739	157.358	124.675	81.095	260.797	178.828	166.918	132.588	154.8	65.7904	135.308	162.945	86.7102	74.808	158.868	111.584		2010107G23Rik	184.775	192.171	121.043	202.181	122.122	118.983		0.961512	1.51304	0.655083
2010109A12Rik	19.385	6.03986	5.81109	0.811598	2.62108	4.03282	7.15265	2.36351	0	0	0.931397	0	16.002	2.84908	4.04864	8.75127	2.39625	3.63819	1.8702	0.810552	0		2010109A12Rik	10.412	2.4885	3.17206	0.310466	7.91274	1.74304		4.18404	1.31585	0.304654
2010109I03Rik	0	1.72568	1.93703	0	4.58689	3.36069	0	0	2.13408	0	0	0	34.2899	90.221	341.098	112.42	285.154	132.188	96.3152	342.053	0		2010109I03Rik	1.2209	2.64919	0.711359	0	144.507	171.142		0.460858	0.00844873	0.582651
2010110K18Rik	10.9567	5.17703	4.51974	0	1.96581	6.72137	7.15265	1.77264	0	2.89774	3.72559	23.2417	0	10.4466	13.1581	7.40492	1.19813	9.70184	6.5457	0	0		2010110K18Rik	6.8845	2.89573	2.9751	9.95501	7.75241	3.48913		2.37747	0.888046	0.432144
2010111I01Rik	1083.03	994.852	963.995	723.134	861.024	815.303	1130.12	1066.54	840.827	824.89	872.719	769.089	468.629	369.431	534.42	556.043	418.146	486.911	780.808	509.027	579.722		2010111I01Rik	1013.96	799.82	1012.49	822.233	482.131	554.923		1.26773	2.10308	0.998555
2010203P06Rik	8.42825	0	1.29135	0	1.96581	0	0	0	0	0	7.45117	10.5644	64.0078	67.4283	70.8512	17.5025	31.1513	40.6264	9.35099	10.5372	0		2010203P06Rik	3.23987	0.65527	0	6.0052	54.9475	18.3332		4.94433	0.058963	0
2010204K13Rik	36.2415	9.49121	23.2444	46.2611	11.7949	16.1313	7.15265	17.7264	39.4804	12.5569	10.2454	2.11288	0	13.2957	9.10943	12.1171	10.7831	10.3082	12.1563	9.72663	20.5211		2010204K13Rik	22.9924	24.7291	21.4531	8.30504	8.63058	12.6991		0.92977	2.66406	0.933056
2010300C02Rik	1195.97	1369.32	1169.32	1382.15	1231.91	1245.47	865.471	1155.17	1006.22	1139.78	1288.12	1482.19	1730.5	1500.52	1416.01	1837.09	1593.51	1647.49	2082.47	1989.1	2188.07		2010300C02Rik	1244.87	1286.51	1008.95	1303.36	1621.03	1900.13		0.967634	0.767951	0.810487
2010300F17Rik	0	0	0	0	0	0	0	0	0	0	0	0	0	0	0	0	0	0	0	0	0		2010300F17Rik	0	0	0	0	0	0		#DIV/0!	#DIV/0!	#DIV/0!
2010308F09Rik	0	5.17703	0	21.1016	0	0	0	0	0	6.7614	7.45117	0	0	2.84908	0	0	0	3.03182	2.8053	3.24221	0		2010308F09Rik	1.72568	7.03385	0	4.73752	0.712271	1.81587		0.245339	2.42278	0
2010310C07Rik	0	5.17703	0	0	0	1.34427	0	0	0	0	0	10.5644	0	2.84908	0	0	0	3.03182	0.935099	0	0		2010310C07Rik	1.72568	0.448092	0	3.52147	0.712271	0.793385		3.85117	2.42278	0
2010315B03Rik	0	0	0	25.9711	0	0	0	0	0	0	0	7.39509	301.751	682.83	508.104	615.282	412.155	595.45	385.261	262.619	412.988		2010315B03Rik	0	8.65705	0	2.46503	526.992	413.695		0	0	#DIV/0!
2010320M18Rik	67.426	56.0844	43.2603	69.7975	82.564	50.4103	42.9159	49.6338	76.8268	69.5458	63.335	103.531	98.2977	78.8246	89.07	35.6783	71.8876	38.201	48.6252	74.5708	80.802		2010320M18Rik	55.5903	67.5906	56.4588	78.804	75.4677	62.8173		0.822456	0.736611	1.01562
2010320O07Rik	13.4852	10.3541	9.03947	3.24639	20.3134	27.5576	21.458	20.6807	0	1.93183	12.1082	21.1288	6.85798	1.89939	3.03648	0	2.39625	7.27638	0.935099	2.43166	16.6734		2010320O07Rik	10.9596	17.0391	14.0462	11.7229	2.94846	5.94256		0.643201	3.71705	1.28164
2200002D01Rik	219.135	306.307	272.476	1296.93	608.746	502.087	250.343	137.084	218.743	916.652	1108.36	1065.95	2029.96	1675.26	1435.24	723.663	1890.64	919.249	319.804	1233.66	357.837		2200002D01Rik	265.972	802.589	202.057	1030.32	1466.03	944.239		0.331393	0.181423	0.75969
2200002J24Rik	10.9567	2.58851	8.3938	1.6232	9.17378	10.7542	14.3053	17.1355	27.743	23.1819	8.38257	16.9031	0	1.89939	3.03648	5.3854	19.17	5.45728	5.6106	4.05276	3.84771		2200002J24Rik	7.31301	7.18372	19.7279	16.1559	2.58032	7.62767		1.018	2.83415	2.69765
2210008F06Rik	0	0	0	0	2.62108	0.672137	0	0	0	0	0	0	0	0	0	0	0	0	5.6106	0	0		2210008F06Rik	0	1.09774	0	0	0	1.12212		0	#DIV/0!	#DIV/0!
2210010C04Rik	0	0	0	0	0	0	0	0	0	0	0	0	0	0.949694	0	0.673175	0	0	0	0	0		2210010C04Rik	0	0	0	0	0.405717	0		#DIV/0!	0	#DIV/0!
2210011C24Rik	0.842825	0	0	21.9132	9.17378	10.7542	0	4.13615	0	23.1819	0	1.05644	75.4378	31.3399	29.3526	39.7173	98.2463	44.2646	99.1205	57.5492	60.2809		2210011C24Rik	0.280942	13.947	1.37872	8.07946	43.9619	71.8923		0.0201435	0.00639057	4.90748
2210011K15Rik	0	0	0	0	0	0	0	0	0	0	0	0	0	0.949694	0	0	0	6.67001	3.7404	0.810552	0		2210011K15Rik	0	0	0	0	0.237424	2.24419		#DIV/0!	0	#DIV/0!
2210013O21Rik	112.939	74.204	116.867	140.407	62.9059	85.3614	92.9845	103.404	100.302	42.5002	84.7571	71.838	48.0059	67.4283	50.608	117.132	49.1232	103.688	92.5748	31.6115	73.1066		2210013O21Rik	101.337	96.2246	98.8966	66.3651	70.7936	70.0209		1.05313	1.43144	0.975921
2210015D19Rik	71.6402	99.2263	96.8515	62.4931	110.741	86.7057	107.29	53.7699	114.173	95.6254	89.4141	76.0638	59.4358	57.9314	54.6566	78.0883	38.34	95.8057	95.3801	62.4125	96.1929		2210015D19Rik	89.2393	86.6465	91.7443	87.0344	62.528	77.6262		1.02992	1.42719	1.02807
2210016F16Rik	513.281	441.773	599.188	1245.8	840.056	819.335	550.754	520.564	609.279	705.117	787.03	876.846	784.096	1472.98	1315.81	877.147	1194.53	1263.66	709.74	958.073	529.702		2210016F16Rik	518.08	968.398	560.199	789.664	1112.51	931.142		0.534987	0.465688	1.0813
2210016L21Rik	172.779	270.068	227.278	282.436	234.587	196.264	329.022	286.576	135.514	192.217	325.057	278.901	299.465	246.921	261.137	245.036	351.051	271.045	379.65	276.398	400.162		2210016L21Rik	223.375	237.762	250.371	265.392	263.14	335.661		0.939489	0.848885	1.12085
2210018M11Rik	694.488	706.664	913.632	631.424	644.13	606.268	715.265	699.009	536.721	606.594	537.416	571.535	489.203	344.739	427.131	444.969	395.382	499.038	418.925	449.856	513.029		2210018M11Rik	771.595	627.274	650.332	571.848	426.51	455.246		1.23008	1.80909	0.842841
2210019I11Rik	66.5832	43.1419	3.87406	67.3627	44.5583	13.4427	64.3739	62.0422	10.6704	15.4546	29.8047	71.838	13.716	44.6356	29.3526	27.6002	17.9719	18.7973	22.4424	10.5372	21.8037		2210019I11Rik	37.8664	41.7879	45.6955	39.0324	28.8261	18.3105		0.906156	1.31361	1.20676
2210039B01Rik	55.6265	67.3013	62.6306	39.7683	47.1794	33.6069	64.3739	80.9504	29.8771	49.2616	20.4907	32.7497	6.85798	10.4466	40.4864	22.2148	19.17	20.6164	20.5722	21.8849	35.912		2210039B01Rik	61.8528	40.1849	58.4004	34.1673	20.0014	23.6311		1.53921	3.09242	0.944184
2210404E10Rik	0	0	0	0	0	0	0	0	0	0	0	0	0	0	0	0	2.39625	0	0	0	0		2210404E10Rik	0	0	0	0	0	0.47925		#DIV/0!	#DIV/0!	#DIV/0!
2210404O09Rik	107.882	85.4209	129.135	96.5802	126.467	79.9843	85.8318	136.493	124.844	108.182	112.699	122.547	45.7199	94.9694	92.1065	109.054	45.5288	97.6247	98.1854	64.8442	114.149		2210404O09Rik	107.479	101.011	115.723	114.476	85.4625	84.0664		1.06404	1.25762	1.0767
2210406O10Rik	5.05695	13.8054	9.03947	0	10.4843	10.0821	7.15265	17.7264	2.13408	7.72731	0	19.0159	0	1.89939	4.04864	5.3854	1.19813	8.48911	2.8053	0.810552	0		2210406O10Rik	9.30061	6.85546	9.00436	8.91442	2.83336	2.66062		1.35667	3.28254	0.968148
2210407C18Rik	2216.63	1732.58	2734.44	1275.83	1174.24	875.123	2474.82	538.881	542.056	1051.88	664.086	358.134	1026.41	4573.73	2164	2155.51	1702.54	3441.73	1679.44	1298.5	1001.69		2210407C18Rik	2227.88	1108.4	1185.25	691.366	2479.91	1824.78		2.01	0.898372	0.532008
2210408F21Rik	0	0	0	0	0	0	0	0	0	0	0	0	2.28599	4.74847	6.07296	2.01952	5.99063	9.70184	6.5457	6.48442	15.3909		2210408F21Rik	0	0	0	0	3.78174	8.82269		#DIV/0!	0	#DIV/0!
2210408I21Rik	76.6971	66.4385	113.639	81.9714	50.4558	51.0824	64.3739	82.723	45.8827	25.1138	44.707	19.0159	0	28.4908	58.7052	69.337	21.5663	32.7437	62.6517	46.2015	41.0423		2210408I21Rik	85.5916	61.1699	64.3265	29.6122	39.1333	40.8411		1.39924	2.18718	0.751552
2210409D07Rik	0	7.76554	3.87406	0.811598	0.65527	0.672137	0	1.18176	2.13408	3.86365	4.65698	0	0	0	0	0	0	0	4.6755	0	0		2210409D07Rik	3.87987	0.713002	1.10528	2.84021	0	0.935099		5.44159	#DIV/0!	0.284875
2210409E12Rik	0	0	0	0	0	0	0	0	0	0	0	0	0	0	0	10.7708	0	0	0	0	0		2210409E12Rik	0	0	0	0	2.6927	0		#DIV/0!	0	#DIV/0!
2210414B05Rik	0	0	0	0	0	0	0	0	0	0	0	0	0	0	0	0	0	0	0	0	0		2210414B05Rik	0	0	0	0	0	0		#DIV/0!	#DIV/0!	#DIV/0!
2210416O15Rik	0	0	0	0	0	0	0	9.45406	0	0	16.7651	0	4.57199	15.1951	26.3161	0	13.1794	14.5528	53.3007	1.6211	19.2386		2210416O15Rik	0	0	3.15135	5.58838	11.5208	20.3785		#DIV/0!	0	#DIV/0!
2210417A02Rik	43.8269	37.102	63.2763	56.8119	26.2108	28.2298	42.9159	27.7713	92.8324	29.9433	15.8337	14.7902	16.002	38.9375	27.3283	31.6392	58.7082	51.541	66.3921	83.4869	60.2809		2210417A02Rik	48.0684	37.0841	54.5065	20.1891	28.4767	64.0818		1.2962	1.68799	1.13394
2210420H20Rik	0	0	0	0	0	0	0	0	0	0	0	0	0	0	5.0608	0	0	0	0	0	5.13029		2210420H20Rik	0	0	0	0	1.2652	1.02606		#DIV/0!	0	#DIV/0!
2300002M23Rik	0	0	0	0	0	0	0	0	0	0	0	0	0	0	0	0	0	0	0	0	0		2300002M23Rik	0	0	0	0	0	0		#DIV/0!	#DIV/0!	#DIV/0!
2300003K06Rik	0	0	0	0	0	0	0	0	0	0	0	0	0	0	0	0	0	0	0	0	0		2300003K06Rik	0	0	0	0	0	0		#DIV/0!	#DIV/0!	#DIV/0!
2300005B03Rik	0	0	0	0	0	0	0	0	0	0	0	0	0	0	0	0	0	0	0	0	0		2300005B03Rik	0	0	0	0	0	0		#DIV/0!	#DIV/0!	#DIV/0!
2300009A05Rik	96.0821	106.992	162.065	213.45	125.812	101.493	135.9	148.901	81.095	153.58	122.944	115.152	189.737	84.5228	125.508	73.3761	143.775	146.134	119.693	175.89	169.299		2300009A05Rik	121.713	146.918	121.966	130.559	118.286	150.958		0.82844	1.02897	1.00208
2310001H17Rik	98.6106	119.072	131.072	135.537	118.604	108.886	150.206	217.443	234.749	180.626	214.221	158.466	80.0098	62.6798	64.7782	53.854	85.0669	56.9983	57.9762	51.8753	96.1929		2310001H17Rik	116.252	121.009	200.799	184.438	65.3304	69.6219		0.960685	1.77944	1.72728
2310001K24Rik	0	0	0	0	0	0	0	0	0	0	0	0	0	0	0	0	0	0	0	0	0		2310001K24Rik	0	0	0	0	0	0		#DIV/0!	#DIV/0!	#DIV/0!
2310002D06Rik	0	0	0	0	0	0	0	0	0	0	0	0	0	0	0	0	0	0	0	0	0		2310002D06Rik	0	0	0	0	0	0		#DIV/0!	#DIV/0!	#DIV/0!
2310002F09Rik	0	0	0	0	0	0	0	0	0	0	0	0	0	0	0	0	0	0	0	0	0		2310002F09Rik	0	0	0	0	0	0		#DIV/0!	#DIV/0!	#DIV/0!
2310002L09Rik	0	0	0	0	0	0	0	0	0	0	0	0	0	0	0	0	0	0	0	0	1.28257		2310002L09Rik	0	0	0	0	0	0.256514		#DIV/0!	#DIV/0!	#DIV/0!
2310003H01Rik	360.729	540.136	290.554	322.205	381.367	383.118	529.296	428.387	300.905	240.512	309.224	350.739	217.169	209.882	180.164	209.357	252.805	207.377	434.821	397.981	278.318		2310003H01Rik	397.14	362.23	419.529	300.158	204.143	314.26		1.09638	1.9454	1.05638
2310003N18Rik	0	0	0	0	0	0	0	0	0	0	0	0	0	0.949694	0	0	0	0	0	0	0		2310003N18Rik	0	0	0	0	0.237424	0		#DIV/0!	0	#DIV/0!
2310005A03Rik	0	0	0	0	0	0	0	0	0	0	0	0	0	0	0	0	0	0	0	0	0		2310005A03Rik	0	0	0	0	0	0		#DIV/0!	#DIV/0!	#DIV/0!
2310005E17Rik	0	0	0	0	0	0	0	0	0	0	0	0	0	0	0	0	0	0	0	0	0		2310005E17Rik	0	0	0	0	0	0		#DIV/0!	#DIV/0!	#DIV/0!
2310007B03Rik	48.8839	34.5135	30.9925	57.6235	49.1452	86.0336	14.3053	16.5446	46.9497	83.0686	105.248	109.87	64.0078	66.4786	132.593	63.2784	65.8969	57.6047	68.2623	115.098	71.824		2310007B03Rik	38.13	64.2674	25.9332	99.3954	81.5894	75.7373		0.593301	0.467339	0.680127
2310007L24Rik	0	1.72568	0	0	0	0	0	1.77264	0	5.79548	0	0	0	0	3.03648	5.3854	0	0.606365	1.8702	0	0		2310007L24Rik	0.575225	0	0.590878	1.93183	2.10547	0.495313		#DIV/0!	0.273205	1.02721
2310008N11Rik	0	0	6.45677	16.232	1.31054	2.68855	0	1.18176	0	0	0	0	0	0	0	0	0	2.42546	0	3.24221	0		2310008N11Rik	2.15226	6.74369	0.393919	0	0	1.13353		0.319151	#DIV/0!	0.183026
2310009A05Rik	73.3258	106.129	112.348	268.639	65.527	92.0828	171.664	79.7686	167.525	138.126	101.522	169.031	84.5817	88.3216	104.252	88.8591	138.983	117.635	84.159	72.1391	125.692		2310009A05Rik	97.2675	142.083	139.652	136.226	91.5037	107.722		0.684583	1.06299	1.43576
2310009B15Rik	38.77	33.6507	106.537	178.552	38.0056	36.9676	85.8318	56.1335	56.5531	68.5799	33.5303	30.6368	18.2879	25.6417	17.2067	25.5806	37.1419	55.7856	39.2742	51.0648	37.1946		2310009B15Rik	59.6524	84.5083	66.1728	44.249	21.6793	44.0922		0.705877	2.75159	1.10931
2310010J17Rik	45.5126	15.5311	30.3468	87.6526	9.17378	8.06565	7.15265	20.6807	39.4804	17.3864	5.58838	9.50797	41.1479	29.4405	20.2432	34.3319	20.3681	41.2328	24.3126	24.3166	41.0423		2310010J17Rik	30.4635	34.964	22.4379	10.8276	31.2909	30.2545		0.871281	0.973558	0.736552
2310011J03Rik	182.05	231.24	170.459	255.654	279.8	264.15	250.343	270.622	242.218	294.604	279.419	366.585	228.599	241.222	200.408	187.143	292.343	184.941	248.736	198.585	193.668		2310011J03Rik	194.583	266.535	254.394	313.536	214.343	223.655		0.730048	0.907812	1.30738
2310014F06Rik	0	0	0	0	0	0	0	0	0	0	0	0	0	0	0	0	0	1.81909	0	0	0		2310014F06Rik	0	0	0	0	0	0.363819		#DIV/0!	#DIV/0!	#DIV/0!
2310014L17Rik	11.7996	6.03986	5.16541	0	8.51851	2.01641	21.458	1.77264	1.06704	3.86365	0.931397	4.22577	0	2.84908	18.2189	4.03905	4.7925	15.1591	29.9232	6.48442	23.0863		2310014L17Rik	7.66828	3.51164	8.09921	3.00694	6.27675	15.8891		2.18367	1.2217	1.0562
2310015A10Rik	117.996	94.9121	55.5282	26.7827	102.222	74.6072	107.29	76.2233	148.318	109.148	74.5117	129.942	107.442	48.4344	92.1065	72.7029	62.3026	45.4774	79.4835	91.5924	101.323		2310015A10Rik	89.4786	67.8707	110.611	104.534	80.1714	76.0358		1.31837	1.11609	1.23617
2310015A16Rik	0	0	0	0	0	0	0	1.77264	0	0	0	0	0	0	0	0	0	0	0	0	0		2310015A16Rik	0	0	0.590878	0	0	0		#DIV/0!	#DIV/0!	#DIV/0!
2310015B20Rik	0	0	0	21.1016	5.24216	2.68855	0	0	0	0	7.45117	0	6.85798	4.74847	1.01216	0	3.59438	15.1591	2.8053	8.10552	38.4771		2310015B20Rik	0	9.67742	0	2.48372	3.15465	13.6283		0	0	#DIV/0!
2310015D24Rik	0	0	0	0	0	0	0	0	0	0	0	0	0	0	4.04864	0	0	0	0	0	0		2310015D24Rik	0	0	0	0	1.01216	0		#DIV/0!	0	#DIV/0!
2310015K22Rik	0	0	0	0	0	0	0	0	0	0	0	0	0	0	0	0	0	0	0	0	5.13029		2310015K22Rik	0	0	0	0	0	1.02606		#DIV/0!	#DIV/0!	#DIV/0!
2310016D03Rik	0	0	0	0	0	0	0	0	0	0	0	0	0	0	0	0	0	0	0	0	0		2310016D03Rik	0	0	0	0	0	0		#DIV/0!	#DIV/0!	#DIV/0!
2310016D23Rik	0	0	0	0	0	0	0	0	0	0	0	0	0	0	1.01216	0	0	0.606365	0	0	0		2310016D23Rik	0	0	0	0	0.25304	0.121273		#DIV/0!	0	#DIV/0!
2310016G11Rik	8.42825	11.2169	14.2049	41.3915	32.1082	40.3282	42.9159	9.45406	14.9385	30.9092	40.0501	38.0319	64.0078	51.2835	37.4499	39.7173	19.17	33.9564	32.7285	11.3477	11.5431		2310016G11Rik	11.2833	37.9427	22.4362	36.3304	48.1146	21.7492		0.297379	0.23451	1.98843
2310020H05Rik	0	0	0	0	0	0	0	0	0	0	0	0	0	0	0	0	0	0	0	0	0		2310020H05Rik	0	0	0	0	0	0		#DIV/0!	#DIV/0!	#DIV/0!
2310022A10Rik	183.736	245.909	233.089	204.523	210.997	206.346	393.396	241.078	166.458	217.331	191.868	218.683	210.311	161.448	163.97	137.328	176.125	134.007	188.89	179.132	126.975		2310022A10Rik	220.911	207.289	266.977	209.294	168.264	161.026		1.06572	1.31288	1.20853
2310022B05Rik	322.802	294.228	186.601	292.987	247.692	262.134	278.953	290.712	239.017	239.547	157.406	213.401	464.057	426.413	434.216	362.841	448.099	443.253	606.88	687.348	588.7		2310022B05Rik	267.877	267.604	269.561	203.451	421.882	554.856		1.00102	0.634957	1.00629
2310026I22Rik	0	0	0	0	0	0	0	0	0	0	0	0	0	0	1.01216	0	0	0	0	0	0		2310026I22Rik	0	0	0	0	0.25304	0		#DIV/0!	0	#DIV/0!
2310030A07Rik	0	0	0	0	0	0	0	0	0	0	0	0	0	0	0	0	0	0	0	0	0		2310030A07Rik	0	0	0	0	0	0		#DIV/0!	#DIV/0!	#DIV/0!
2310030G06Rik	139.066	119.934	226.632	301.103	205.099	166.69	214.58	177.854	251.821	288.808	213.29	221.853	288.035	363.733	349.195	329.183	436.118	476.603	343.182	369.612	319.36		2310030G06Rik	161.878	224.298	214.752	241.317	332.536	388.975		0.72171	0.486797	1.32663
2310033P09Rik	191.321	301.993	262.79	221.566	192.649	186.854	278.953	218.034	369.195	191.251	183.485	309.537	281.177	132.008	157.897	132.615	249.21	132.188	95.3801	197.775	146.213		2310033P09Rik	252.035	200.357	288.728	228.091	175.924	164.153		1.25793	1.43263	1.14559
2310034C09Rik	0.842825	0	0	0	0	0	0	0	0	0	0	0	0	0	0	0	0	0	0	0	0		2310034C09Rik	0.280942	0	0	0	0	0		#DIV/0!	#DIV/0!	0
2310034G01Rik	15.1709	5.17703	29.0554	25.9711	11.7949	10.7542	57.2212	18.3172	36.2793	22.216	32.5989	0	16.002	0	20.2432	8.0781	16.7738	27.8928	15.8967	15.4005	32.0643		2310034G01Rik	16.4678	16.1734	37.2726	18.2716	11.0808	21.6056		1.0182	1.48615	2.26337
2310034O05Rik	0	0	0	0	0	0	0	0	0	0	0	0	0	0	0	0	0	0	0	0	0		2310034O05Rik	0	0	0	0	0	0		#DIV/0!	#DIV/0!	#DIV/0!
2310034P14Rik	30.3417	37.102	16.7876	32.4639	33.4188	16.1313	0	30.7257	11.7374	33.807	13.0396	72.8945	86.8677	18.9939	31.3769	22.2148	31.1513	23.6482	32.7285	29.9904	57.7157		2310034P14Rik	28.0771	27.338	14.1544	39.9137	39.8633	35.0468		1.02704	0.704334	0.504125
2310035C23Rik	952.393	870.603	709.599	784.816	1097.58	933.599	936.997	943.042	741.592	813.299	1034.78	849.379	1008.12	705.623	979.77	807.137	605.054	854.368	946.321	671.137	766.978		2310035C23Rik	844.198	938.664	873.877	899.153	875.163	768.771		0.899362	0.964618	1.03516
2310036O22Rik	558.793	780.868	891.034	1157.34	744.386	740.023	708.113	744.507	819.486	937.902	769.334	774.372	950.973	573.615	509.116	568.16	778.782	563.919	586.307	612.777	760.565		2310036O22Rik	743.565	880.583	757.368	827.202	650.466	660.47		0.844401	1.14313	1.01856
2310039H08Rik	123.053	103.541	187.892	318.147	163.817	134.427	243.19	251.714	142.983	162.273	158.337	214.458	219.455	119.661	119.435	146.079	137.784	195.856	131.849	149.142	165.452		2310039H08Rik	138.162	205.464	212.629	178.356	151.158	156.017		0.672438	0.914023	1.53899
2310039L15Rik	0	0	0	0	0	0	0	0.590878	0	0	0	0	0	0	0	0	0	0	0	0	0		2310039L15Rik	0	0	0.196959	0	0	0		#DIV/0!	#DIV/0!	#DIV/0!
2310040G24Rik	66.5832	81.9696	108.474	118.493	33.4188	38.984	85.8318	63.8149	101.369	49.2616	44.707	20.0724	25.1459	37.9878	44.535	37.6978	31.1513	44.871	53.3007	100.508	67.9763		2310040G24Rik	85.6755	63.632	83.6718	38.0137	36.3416	59.5615		1.34642	2.3575	0.976613
2310043L19Rik	0	0	0	0	0	0	0	0	0	0	0	0	2.28599	0	0	0	0	0	0	0	0		2310043L19Rik	0	0	0	0	0.571498	0		#DIV/0!	0	#DIV/0!
2310043O21Rik	0	3.45135	0	4.86959	0	0	0	0	0	0	0.931397	0	0	11.3963	0	4.03905	2.39625	6.06365	1.8702	0.810552	0		2310043O21Rik	1.15045	1.6232	0	0.310466	3.85885	2.22813		0.708756	0.298133	0
2310045N01Rik	98.6106	131.151	135.592	89.2758	136.951	113.591	114.442	134.129	55.486	133.296	216.084	175.369	100.584	94.9694	90.0822	107.708	117.416	90.3484	106.601	109.425	116.714		2310045N01Rik	121.785	113.273	101.353	174.916	98.3358	108.101		1.07514	1.23846	0.832228
2310047D07Rik	0	0	0	0	0.65527	0	0	0	0	0	0	0	0	0	0	0	0	0	0	0	0		2310047D07Rik	0	0.218423	0	0	0	0		0	#DIV/0!	#DIV/0!
2310047M10Rik	53.9408	56.0844	45.1974	87.6526	45.8689	49.7382	50.0686	29.5439	78.9609	47.3298	54.021	98.2491	162.306	149.102	138.666	148.772	200.087	157.655	202.917	167.784	165.452		2310047M10Rik	51.7409	61.0866	52.8578	66.5333	149.711	178.779		0.847009	0.345604	1.02159
2310050C09Rik	0	0	0	0	0	0	0	0	0	0	0	0	0	0	0	0	0	0	0	0	0		2310050C09Rik	0	0	0	0	0	0		#DIV/0!	#DIV/0!	#DIV/0!
2310057J18Rik	0	0	0	0	0	0	0	0	0	0	0	0	0	0	0	1.34635	0	0	0	0	0		2310057J18Rik	0	0	0	0	0.336587	0		#DIV/0!	0	#DIV/0!
2310057M21Rik	201.435	198.453	209.845	190.726	176.268	211.051	264.648	210.353	130.179	187.387	246.82	166.918	137.16	129.158	103.24	89.5323	116.218	126.73	117.823	72.1391	114.149		2310057M21Rik	203.244	192.681	201.727	200.375	114.773	109.412		1.05482	1.77084	0.992533
2310057N15Rik	0	0	0	0	0	0	0	0	0	0	0	0	0	0	0	0	0	0	0	0	0		2310057N15Rik	0	0	0	0	0	0		#DIV/0!	#DIV/0!	#DIV/0!
2310061I04Rik	90.1823	81.1067	76.1898	47.8843	119.259	87.3779	42.9159	90.4044	38.4134	32.8411	143.435	119.378	1264.15	1323.87	903.858	836.083	1546.78	1218.19	697.584	1417.66	1103.01		2310061I04Rik	82.493	84.8404	57.2446	98.5513	1081.99	1196.64		0.972331	0.0762417	0.693933
2310061J03Rik	20.2278	12.9426	16.7876	30.8407	13.7607	15.4592	7.15265	21.8625	0	8.69322	23.2849	7.39509	16.002	35.1387	26.3161	14.8098	32.3494	17.5846	26.1828	25.1271	2.56514		2310061J03Rik	16.6527	20.0202	9.67172	13.1244	23.0667	20.7618		0.831793	0.721936	0.580791
2310061N02Rik	0	0	0	0	0	0	0	0	0	0	0	0	0	0	0	0	0	0	0	0	0		2310061N02Rik	0	0	0	0	0	0		#DIV/0!	#DIV/0!	#DIV/0!
2310065F04Rik	0	0	0	0	0	0	0	0	0	0	0	0	0	0	0	0	0	0	0	0	0		2310065F04Rik	0	0	0	0	0	0		#DIV/0!	#DIV/0!	#DIV/0!
2310067B10Rik	1783.42	1754.15	1266.17	1128.93	1765.95	1721.34	1537.82	1996.58	1201.49	1992.68	2175.74	2104.43	1879.09	1846.21	1563.79	1583.98	2041.61	1737.84	1931.92	2138.24	1332.59		2310067B10Rik	1601.25	1538.74	1578.63	2090.95	1718.26	1836.44		1.04062	0.931897	0.985875
2310067E19Rik	788.042	713.567	560.447	302.726	696.552	483.939	722.418	625.149	686.106	321.649	525.308	491.245	297.179	92.1204	274.295	240.323	92.2557	173.42	149.616	158.058	215.472		2310067E19Rik	687.352	494.406	677.891	446.067	225.98	157.764		1.39026	3.04166	0.986236
2310068J16Rik	15.1709	1.72568	5.81109	17.0436	11.1396	10.0821	7.15265	8.2723	4.26816	0	0.931397	2.11288	36.5759	8.54725	15.1824	12.7903	4.7925	3.63819	5.6106	13.7794	5.13029		2310068J16Rik	7.56921	12.7551	6.56437	1.01476	18.274	6.59019		0.593427	0.414207	0.867247
2310069B03Rik	0	0	0	0	0	0	0	0	0	0	0	0	0	0	0	0	0	0	0	0	0		2310069B03Rik	0	0	0	0	0	0		#DIV/0!	#DIV/0!	#DIV/0!
2310069G16Rik	0	0	0	0	0	1.34427	0	0	0	0	0	0	0	0	0	0	0	0	0.935099	0	3.84771		2310069G16Rik	0	0.448092	0	0	0	0.956563		0	#DIV/0!	#DIV/0!
2310075C17Rik	0	0	0	0	0	0	0	0	0	0	0	0	0	0	0	0	0	0	0	0	0		2310075C17Rik	0	0	0	0	0	0		#DIV/0!	#DIV/0!	#DIV/0!
2310075K07Rik	21.9135	13.8054	20.016	26.7827	13.1054	6.72137	0	3.54527	27.743	12.5569	0	24.2982	6.85798	4.74847	15.1824	0.673175	11.9813	3.03182	10.2861	9.72663	7.69543		2310075K07Rik	18.5783	15.5365	10.4294	12.285	6.8655	8.54425		1.19578	2.70603	0.561377
2310079G19Rik	0	0	0	0	0	0	0	0	0	0	0	0	0	0	0	0	0	0	0	0	0		2310079G19Rik	0	0	0	0	0	0		#DIV/0!	#DIV/0!	#DIV/0!
2310081J21Rik	0	0	0	0	0	0	0	0	0	0	0	0	0	0	0	0	0	0	1.8702	0	0		2310081J21Rik	0	0	0	0	0	0.37404		#DIV/0!	#DIV/0!	#DIV/0!
2400006E01Rik	5.05695	0	0	0.811598	0.65527	4.03282	0	2.36351	0	0.965914	0	0	13.716	0	14.1702	5.3854	0	6.67001	5.6106	2.43166	0		2400006E01Rik	1.68565	1.83323	0.787838	0.321971	8.3179	2.94245		0.919497	0.202653	0.467379
2410002F23Rik	998.748	1405.56	918.798	764.526	936.38	807.237	1194.49	1037.58	850.43	797.845	974.241	1018.41	802.384	327.645	456.484	493.437	419.344	477.209	577.891	541.449	597.678		2410002F23Rik	1107.7	836.048	1027.5	930.165	519.987	522.714		1.32493	2.13025	0.927597
2410003L11Rik	0	0	0	0	0	0	0	0	0	0	0	0	0	0	0	0	0	0	0	0	0		2410003L11Rik	0	0	0	0	0	0		#DIV/0!	#DIV/0!	#DIV/0!
2410004B18Rik	111.253	84.5581	173.687	292.175	139.572	236.592	128.748	127.63	160.056	186.421	123.876	175.369	169.163	224.128	130.569	125.211	137.784	150.378	101.926	75.3814	94.9103		2410004B18Rik	123.166	222.78	138.811	161.889	162.268	112.076		0.552859	0.75903	1.12702
2410004I01Rik	0	0	0	0	0	0	0	0	0	0	0	0	0	0	0	0	0	0	0	0	0		2410004I01Rik	0	0	0	0	0	0		#DIV/0!	#DIV/0!	#DIV/0!
2410004N09Rik	181.207	190.687	248.585	306.784	96.3246	110.231	207.427	157.174	466.296	83.0686	94.0711	89.7975	75.4378	37.9878	62.7539	53.1808	22.7644	52.7537	22.4424	51.8753	78.2369		2410004N09Rik	206.827	171.113	276.966	88.979	57.3401	45.6145		1.20871	3.60702	1.33912
2410004P03Rik	0	0	0	0	0	0	0	0	0	0	0.931397	0	0	4.74847	0	6.73175	0	0	0	0	0		2410004P03Rik	0	0	0	0.310466	2.87006	0		#DIV/0!	0	#DIV/0!
2410006H16Rik	615.263	654.031	869.726	1051.02	279.8	313.888	786.792	693.691	992.346	539.946	334.371	302.142	374.903	154.8	156.885	202.626	216.861	292.874	157.097	346.106	185.973		2410006H16Rik	713.007	548.236	824.276	392.153	222.303	239.782		1.30055	3.20736	1.15606
2410007B07Rik	0	0	0	0	0	0	0	0	0	0	0	0	0	0	0	0	0	0	0	0	0		2410007B07Rik	0	0	0	0	0	0		#DIV/0!	#DIV/0!	#DIV/0!
2410012E07Rik	0	0	0	0	0	0	0	0	0	0	0	0	2.28599	0	0	0	0	0	0	0	0		2410012E07Rik	0	0	0	0	0.571498	0		#DIV/0!	0	#DIV/0!
2410012M07Rik	0	0	0	0	0	0	0	0	0	0	0	0	0	0	0	0	0	0	0	0	0		2410012M07Rik	0	0	0	0	0	0		#DIV/0!	#DIV/0!	#DIV/0!
2410015M20Rik	363.258	360.666	492.006	450.437	366.951	387.151	715.265	409.479	262.492	757.276	588.643	668.727	297.179	321.946	241.906	193.874	439.712	242.546	186.085	273.156	262.927		2410015M20Rik	405.31	401.513	462.412	671.549	263.726	280.885		1.00946	1.53686	1.14088
2410016O06Rik	417.199	496.994	481.029	357.915	399.059	496.71	314.717	511.701	389.469	403.752	360.45	335.948	320.039	299.154	254.052	292.158	257.597	264.375	300.167	367.18	229.58		2410016O06Rik	465.074	417.895	405.296	366.717	291.351	283.78		1.1129	1.59627	0.871465
2410017I17Rik	0	0	0	0	0	0	0	0	0	0	0	0	6.85798	0	0	0	0	1.21273	0	0	0		2410017I17Rik	0	0	0	0	1.71449	0.242546		#DIV/0!	0	#DIV/0!
2410018L13Rik	0	0	0	0	0	0	0	0	0	0	0	0	6.85798	6.64786	5.0608	2.6927	10.7831	4.85092	26.1828	2.43166	0		2410018L13Rik	0	0	0	0	5.31483	8.8497		#DIV/0!	0	#DIV/0!
2410019O14Rik	7.58543	7.76554	0	21.1016	0	2.01641	7.15265	10.0449	0	0.965914	5.58838	0	0	6.64786	2.02432	0	8.38688	10.9146	0	10.5372	5.13029		2410019O14Rik	5.11699	7.70599	5.73253	2.18476	2.16804	6.99378		0.664027	2.36019	1.12029
2410021H03Rik	0	0	0	0	0	0	0	0	0	0	0	0	0	0	0	0	0	0	0.935099	0	0		2410021H03Rik	0	0	0	0	0	0.18702		#DIV/0!	#DIV/0!	#DIV/0!
2410022M11Rik	26.1276	15.5311	5.81109	3.24639	24.245	20.1641	14.3053	50.2247	3.20112	23.1819	39.1187	10.5644	45.7199	30.3902	35.4256	12.7903	45.5288	23.6482	77.6133	44.5804	64.1286		2410022M11Rik	15.8233	15.8852	22.577	24.2883	31.0815	51.0998		0.996102	0.509089	1.42683
2410088K16Rik	0	0	0	0	0	0	0	0	0	0	0	0	9.14397	0	0	0	0	0	0	0	0		2410088K16Rik	0	0	0	0	2.28599	0		#DIV/0!	0	#DIV/0!
2410089E03Rik	220.82	229.515	165.939	138.783	148.091	132.411	257.495	213.307	60.8212	99.4891	133.19	94.0233	258.317	108.265	154.86	138.001	99.4445	117.028	148.681	119.962	209.059		2410089E03Rik	205.425	139.762	177.208	108.901	164.861	138.835		1.46982	1.24605	0.862642
2410114N07Rik	0	0	0	0	0	0	0	0	0	0	0	0	0	0	0	0	0	0	0.935099	0	0		2410114N07Rik	0	0	0	0	0	0.18702		#DIV/0!	#DIV/0!	#DIV/0!
2410124H12Rik	16.0137	27.6108	6.45677	18.6668	3.93162	4.03282	0	0	4.26816	1.93183	0	2.11288	0	3.79878	0	0	0	0.606365	0	0	0		2410124H12Rik	16.6938	8.87707	1.42272	1.34824	0.949694	0.121273		1.88055	17.578	0.0852246
2410127L17Rik	142.438	131.151	123.324	133.102	89.7719	112.919	107.29	131.175	119.508	75.3413	103.385	96.1362	244.601	356.135	420.046	490.071	395.382	444.465	519.915	330.705	460.443		2410127L17Rik	132.304	111.931	119.324	91.6208	377.714	430.182		1.18202	0.350277	0.901893
2410131K14Rik	99.4534	120.797	59.4022	38.1451	123.191	98.8042	78.6792	115.221	18.1397	78.239	134.121	86.6282	105.156	90.221	63.766	64.6248	87.4632	44.871	75.7431	73.7603	74.3891		2410131K14Rik	93.2176	86.7133	70.68	99.6628	80.9419	71.2453		1.07501	1.15166	0.758226
2410137M14Rik	0	0	0	0	0	0	0	0	0	0	0	0	0	0	0	0	0	0	0	0	0		2410137M14Rik	0	0	0	0	0	0		#DIV/0!	#DIV/0!	#DIV/0!
2410141K09Rik	0	0	0	0	0	0	0	0	0	0	0	0	0	0	0	0	0	0	0	0	0		2410141K09Rik	0	0	0	0	0	0		#DIV/0!	#DIV/0!	#DIV/0!
2500002B13Rik	9.27108	16.3939	12.2679	8.92758	9.82905	12.0985	0	20.6807	84.2961	1.93183	5.58838	16.9031	41.1479	5.69817	19.231	20.8684	2.39625	12.1273	14.0265	2.43166	8.978		2500002B13Rik	12.6443	10.285	34.9923	8.14109	21.7364	7.99194		1.22939	0.581711	2.76744
2500004C02Rik	68.2689	41.4162	36.1579	64.1163	29.4871	30.2462	35.7633	59.6787	73.6257	15.4546	62.4036	106.701	9.14397	30.3902	37.4499	26.927	20.3681	29.7119	25.2477	17.8321	20.5211		2500004C02Rik	48.6143	41.2832	56.3559	61.5196	25.9778	22.7362		1.17758	1.87138	1.15924
2510002D24Rik	0	0	0	0	0	0	0	0	0	0	0	0	681.226	453.954	471.666	429.486	512.798	468.114	405.833	544.691	682.328		2510002D24Rik	0	0	0	0	509.083	522.753		#DIV/0!	0	#DIV/0!
2510003B16Rik	24.4419	13.8054	17.4333	36.5219	16.3817	6.72137	14.3053	18.3172	0	20.2842	1.86279	19.0159	0	0.949694	5.0608	0	5.99063	3.03182	1.8702	0	5.13029		2510003B16Rik	18.5602	19.875	10.8742	13.721	1.50262	3.20459		0.933846	12.3519	0.585887
2510003E04Rik	180.365	234.692	237.609	175.305	201.823	225.166	286.106	174.309	373.464	308.126	210.496	209.175	235.457	245.971	233.809	270.616	259.993	244.971	316.999	200.206	218.037		2510003E04Rik	217.555	200.765	277.96	242.599	246.463	248.041		1.08363	0.882708	1.27765
2510009E07Rik	106.196	49.1817	69.7331	73.0439	63.5612	115.608	164.511	85.0865	163.257	155.512	43.7756	116.209	534.922	324.795	652.843	454.393	376.212	427.487	744.339	600.619	620.765		2510009E07Rik	75.0369	84.0709	137.618	105.165	491.738	553.884		0.892544	0.152595	1.83401
2510039O18Rik	176.151	276.108	165.293	335.19	264.729	277.593	236.038	219.807	225.145	245.342	317.606	221.853	1474.47	2168.15	1925.13	1639.18	2250.08	1822.73	2556.56	2291.43	1559.61		2510039O18Rik	205.851	292.504	226.997	261.6	1801.73	2096.08		0.703753	0.114252	1.10272
2610001J05Rik	124.738	101.815	102.663	191.537	99.601	114.935	157.358	117.585	86.4302	141.989	138.778	114.096	198.881	144.354	113.362	85.4932	172.53	137.038	89.7695	142.657	138.518		2610001J05Rik	109.739	135.358	120.458	131.621	135.523	136.103		0.810729	0.809744	1.09768
2610002J02Rik	182.05	238.143	280.869	305.161	185.441	139.805	329.022	191.445	403.341	98.5232	173.24	200.724	162.306	178.543	167.006	149.445	221.653	173.42	174.864	209.122	175.712		2610002J02Rik	233.688	210.136	307.936	157.496	164.325	190.954		1.11208	1.42211	1.31772
2610002M06Rik	474.511	283.011	453.265	478.031	376.125	407.987	364.785	279.486	480.168	364.149	330.646	371.867	288.035	490.992	489.885	397.173	341.466	466.901	322.609	377.717	484.812		2610002M06Rik	403.595	420.715	374.813	355.554	416.521	398.701		0.95931	0.968967	0.928684
2610005L07Rik	75.0115	38.8277	67.1504	45.4495	53.7321	57.8038	78.6792	75.0416	40.5475	107.216	57.7466	68.6687	1533.9	1077.9	1374.51	1310.67	877.028	1267.3	1056.66	971.852	1246.66		2610005L07Rik	60.3298	52.3285	64.7561	77.8772	1324.25	1083.9		1.15291	0.0455578	1.07337
2610008E11Rik	336.287	283.011	244.711	166.378	237.863	185.51	178.816	273.577	392.67	208.637	164.857	203.893	98.2977	134.857	195.347	166.947	113.822	175.846	136.525	150.763	179.56		2610008E11Rik	288.003	196.583	281.688	192.463	148.862	151.303		1.46504	1.9347	0.978072
2610015P09Rik	304.26	390.865	293.783	151.769	159.231	192.231	329.022	303.121	346.788	226.99	166.72	174.313	258.317	89.2713	143.727	125.884	121.011	109.146	140.265	127.257	223.167		2610015P09Rik	329.636	167.744	326.31	189.341	154.3	144.169		1.96512	2.13634	0.98991
2610016A17Rik	0	0	0	0	0	0	0	0	0	0	0	0	0	2.84908	3.03648	2.6927	0	0	0	0	0		2610016A17Rik	0	0	0	0	2.14457	0		#DIV/0!	0	#DIV/0!
2610020C07Rik	20.2278	47.4561	44.5517	23.5364	30.7977	16.8034	42.9159	21.8625	28.8101	41.5343	13.9709	20.0724	11.43	5.69817	15.1824	3.36587	16.7738	9.70184	0	19.4533	25.6514		2610020C07Rik	37.4119	23.7125	31.1962	25.1925	8.9191	14.3161		1.57773	4.19458	0.833858
2610020H08Rik	160.137	106.129	125.907	111.189	123.191	129.05	236.038	225.716	192.067	93.6936	159.269	160.579	52.5778	45.5853	51.6201	45.7759	53.9157	70.3383	60.7815	65.6547	73.1066		2610020H08Rik	130.724	121.143	217.94	137.847	48.8898	64.7594		1.07909	2.67386	1.66717
2610027F03Rik	0	0	0	0	0	0	0	0	0	0	0	0	2.28599	0	0	0	0	0.606365	0	0	0		2610027F03Rik	0	0	0	0	0.571498	0.121273		#DIV/0!	0	#DIV/0!
2610027K06Rik	0	0	0	0	0	0	0	0	0	0	0	0	0	1.89939	0	0	0	0	0	0	0		2610027K06Rik	0	0	0	0	0.474847	0		#DIV/0!	0	#DIV/0!
2610028E06Rik	0	0	0	0	0	0	0	0	0	0	0	0	0	0	0	0	1.19813	0	0	0	0		2610028E06Rik	0	0	0	0	0	0.239625		#DIV/0!	#DIV/0!	#DIV/0!
2610028H24Rik	0	0	0	0	0	0	0	0	0	0	0	0	0	0	0	0	0	0	0	0	0		2610028H24Rik	0	0	0	0	0	0		#DIV/0!	#DIV/0!	#DIV/0!
2610034B18Rik	393.599	486.64	279.578	544.583	806.637	602.235	522.144	418.342	537.788	730.231	935.122	708.872	736.09	973.437	768.229	593.067	934.538	697.32	730.313	692.212	713.11		2610034B18Rik	386.606	651.152	492.758	791.408	767.706	753.498		0.593727	0.503586	1.27457
2610035D17Rik	142.438	125.111	103.308	66.5511	66.1822	49.066	121.595	86.8591	170.726	78.239	40.0501	83.4589	233.171	77.8749	112.35	60.5857	76.6801	92.1675	170.188	133.741	135.953		2610035D17Rik	123.619	60.5998	126.393	67.2493	120.995	121.746		2.03993	1.02168	1.02244
2610035F20Rik	0	0	0	0	0	0	0	0	0	0	0	0	2.28599	0	0	0	0	0	0	0.810552	0		2610035F20Rik	0	0	0	0	0.571498	0.16211		#DIV/0!	0	#DIV/0!
2610036A22Rik	18.5422	42.279	22.5987	21.1016	7.86324	6.72137	28.6106	0	6.40223	0	0	12.6773	6.85798	32.2896	32.3891	47.1222	2.39625	17.5846	17.7669	19.4533	25.6514		2610036A22Rik	27.8066	11.8954	11.6709	4.22577	29.6647	16.5705		2.3376	0.937363	0.419718
2610037D02Rik	0	0	0	0	1.31054	0	7.15265	0	0	0	0	0	0	0	0	0	0	0	0	0	0		2610037D02Rik	0	0.436846	2.38422	0	0	0		0	#DIV/0!	#DIV/0!
2610042L04Rik	6.7426	6.03986	8.3938	0	1.96581	7.39351	0	5.90878	1.06704	0	3.72559	9.50797	0	8.54725	0	0	0	0.606365	0.935099	0	2.56514		2610042L04Rik	7.05875	3.11977	2.32527	4.41119	2.13681	0.821321		2.26259	3.3034	0.329417
2610044O15Rik8	68.2689	54.3588	74.2528	70.6091	65.527	60.4924	28.6106	77.996	78.9609	23.1819	63.335	92.9668	9.14397	52.2332	44.535	51.1613	52.7175	36.3819	40.2093	27.5588	29.4991		2610044O15Rik8	65.6268	65.5428	61.8558	59.8279	39.2684	37.2733		1.00128	1.67124	0.942539
2610100L16Rik	0	0	0	0	0	0	0	0	0	0	0	0	0	0	0	0	0	0	0	0	0		2610100L16Rik	0	0	0	0	0	0		#DIV/0!	#DIV/0!	#DIV/0!
2610203C20Rik	0.842825	0	0	0	0	2.68855	0	0	0	0	0	0	0	0	0	0	0	0	0	0	1.28257		2610203C20Rik	0.280942	0.896183	0	0	0	0.256514		0.313487	#DIV/0!	0
2610203C22Rik	0	0	0	0	0	0.672137	0	0	0	0	0.931397	0	4.57199	0	0	0	0	6.06365	7.4808	0	0		2610203C22Rik	0	0.224046	0	0.310466	1.143	2.70889		0	0	#DIV/0!
2610206C17Rik	12.6424	5.17703	4.51974	0	12.4501	9.40992	7.15265	4.72703	14.9385	4.82957	1.86279	5.28221	6.85798	3.79878	5.0608	0	5.99063	3.63819	3.7404	3.24221	7.69543		2610206C17Rik	7.44638	7.28668	8.93941	3.99152	3.92939	4.86137		1.02192	1.89505	1.2005
2610300M13Rik	0	0	0	0	0	0	0	0	0	0	0	0	0	0	0	0	0	0	0	0	0		2610300M13Rik	0	0	0	0	0	0		#DIV/0!	#DIV/0!	#DIV/0!
2610301B20Rik	128.952	35.3763	116.867	101.45	57.6637	26.8855	28.6106	76.8142	113.106	84.0345	38.1873	53.8785	38.8619	15.1951	39.4742	69.337	31.1513	73.3702	47.6901	42.9593	33.3469		2610301B20Rik	93.732	61.9997	72.8436	58.7001	40.7171	45.7035		1.51181	2.30203	0.777148
2610305D13Rik	0	0	0	0	0	0	0	0	0	0	0	0	0	0	0	4.71222	0	1.21273	0	0	10.2606		2610305D13Rik	0	0	0	0	1.17806	2.29466		#DIV/0!	0	#DIV/0!
2610306M01Rik	13.4852	27.6108	17.4333	25.1596	12.4501	15.4592	21.458	15.9537	16.0056	22.216	11.1768	21.1288	36.5759	14.2454	15.1824	15.483	21.5663	13.34	17.7669	12.1583	16.6734		2610306M01Rik	19.5098	17.6896	17.8058	18.1739	20.3717	16.301		1.10289	0.95769	0.912659
2610307P16Rik	0	0	0	0	1.96581	0	21.458	0	0	0	0	0	0	0	4.04864	6.05857	0	0	3.7404	0	5.13029		2610307P16Rik	0	0.65527	7.15265	0	2.5268	1.77414		0	0	#DIV/0!
2610316D01Rik	0	0	0	0	0	0	0	0	0	0	0	0	0	0	0	0	0	0	0	0	0		2610316D01Rik	0	0	0	0	0	0		#DIV/0!	#DIV/0!	#DIV/0!
2610318N02Rik	83.4397	130.288	53.5912	72.2323	53.0768	54.4431	42.9159	85.0865	92.8324	45.3979	75.4431	49.6527	43.4339	36.0884	58.7052	38.371	28.755	21.8291	28.9881	43.7698	52.5854		2610318N02Rik	89.1064	59.9174	73.6116	56.8313	44.1496	35.1855		1.48715	2.01828	0.826109
2610507B11Rik	4268.91	4245.16	3277.45	2984.25	5029.85	4511.39	3590.63	3850.16	3520.16	3728.43	4763.16	4055.68	3278.11	5308.79	4480.83	4045.78	3685.44	3434.45	3923.68	3335.42	3135.89		2610507B11Rik	3930.51	4175.16	3653.65	4182.42	4278.38	3502.97		0.941403	0.918691	0.929562
2610507I01Rik	197.221	279.559	222.113	176.928	151.367	131.067	185.969	134.129	309.441	169.035	102.454	195.442	164.592	113.963	201.42	140.694	174.926	154.623	187.02	202.638	176.995		2610507I01Rik	232.964	153.121	209.847	155.643	155.167	179.24		1.52144	1.50138	0.900767
2610524H06Rik	9.27108	2.58851	7.74812	31.6523	6.5527	12.7706	0	1.18176	0	0	6.51978	0	43.4339	16.1448	0	6.73175	1.19813	9.70184	9.35099	0	3.84771		2610524H06Rik	6.5359	16.9919	0.393919	2.17326	16.5776	4.81973		0.384649	0.394261	0.06027
2610528A11Rik	29.4989	15.5311	20.016	31.6523	20.3134	47.7218	21.458	37.2253	73.6257	89.83	81.0315	73.9509	25.1459	9.49694	9.10943	0	17.9719	31.531	10.2861	47.012	24.3689		2610528A11Rik	21.682	33.2292	44.103	81.6041	10.9381	26.234		0.652499	1.98225	2.03409
2610528J11Rik	220.82	166.528	224.05	317.335	386.609	303.806	164.511	229.852	90.6983	382.502	413.54	514.487	297.179	434.01	359.317	427.466	527.175	477.209	315.129	413.382	301.404		2610528J11Rik	203.799	335.917	161.687	436.843	379.493	406.86		0.606696	0.53703	0.793364
2700012I20Rik	7.58543	0	10.3308	9.73918	1.31054	6.04924	7.15265	2.36351	0	0	0	2.11288	0	0.949694	5.0608	7.40492	15.5756	3.63819	4.6755	4.05276	15.3909		2700012I20Rik	5.97208	5.69965	3.17206	0.704294	3.35385	8.66659		1.0478	1.78066	0.531147
2700029M09Rik	509.067	326.153	661.173	726.381	422.649	422.774	357.633	443.159	701.045	340.002	325.057	324.328	146.304	166.197	113.362	308.987	159.351	237.695	234.71	136.983	259.079		2700029M09Rik	498.797	523.935	500.612	329.796	183.712	205.564		0.952022	2.7151	1.00364
2700038G22Rik	133.166	157.036	220.821	79.5366	127.122	127.034	200.274	133.539	256.089	83.0686	58.678	104.588	45.7199	20.8933	23.2797	43.7564	39.5382	41.8392	15.8967	33.2326	21.8037		2700038G22Rik	170.341	111.231	196.634	82.1114	33.4123	30.4621		1.53142	5.09817	1.15435
2700046A07Rik	0	0	0	0	0	0	0	0	0	0	0	0	11.43	0	8.09727	5.3854	0	3.63819	3.7404	4.86331	11.5431		2700046A07Rik	0	0	0	0	6.22816	4.75701		#DIV/0!	0	#DIV/0!
2700046G09Rik	26.1276	46.5932	20.016	60.0583	15.7265	12.7706	14.3053	8.2723	24.5419	1.93183	26.0791	13.7337	20.5739	24.6921	33.4013	10.7708	15.5756	24.2546	45.8199	33.2326	35.912		2700046G09Rik	30.9123	29.5185	15.7065	13.9149	22.3595	30.9589		1.04722	1.38251	0.508099
2700049A03Rik	542.78	410.711	394.508	299.48	344.017	352.872	450.617	499.292	527.117	337.104	371.627	345.456	148.59	175.693	212.553	282.733	138.983	183.122	179.539	141.847	155.191		2700049A03Rik	449.333	332.123	492.342	351.396	204.892	159.736		1.35291	2.19302	1.09572
2700054A10Rik	42.1413	3.45135	22.5987	9.73918	22.2792	19.492	14.3053	19.499	26.676	2.89774	7.45117	19.0159	9.14397	2.84908	23.2797	8.75127	14.3775	3.63819	1.8702	17.8321	2.56514		2700054A10Rik	22.7304	17.1701	20.1601	9.78829	11.006	8.05664		1.32384	2.06528	0.886921
2700060E02Rik	1056.9	1202.8	1585.78	2651.49	823.019	1029.71	1423.38	952.496	1611.23	1384.15	885.758	1110.32	587.5	1094.05	862.36	1204.31	909.378	1105.4	833.174	880.26	879.844		2700060E02Rik	1281.83	1501.41	1329.03	1126.74	937.054	921.612		0.85375	1.36793	1.03683
2700062C07Rik	118.838	101.815	92.3318	92.5222	81.2534	96.7878	107.29	135.902	196.335	107.216	116.425	133.112	70.8658	103.517	99.1916	69.337	74.2838	84.2847	85.0941	110.235	88.4974		2700062C07Rik	104.328	90.1878	146.509	118.918	85.7278	88.479		1.15679	1.21697	1.40431
2700068H02Rik	2.52848	0	0	13.7972	3.93162	0	0	0	0	0	5.58838	9.50797	0	4.74847	0	0	0	1.21273	0.935099	0	2.56514		2700068H02Rik	0.842825	5.9096	0	5.03212	1.18712	0.942594		0.14262	0.709976	0
2700069I18Rik	0	0	0	0	0	0	0	0	0	0	0	0	0	0	0	0	0	0	0	0	0		2700069I18Rik	0	0	0	0	0	0		#DIV/0!	#DIV/0!	#DIV/0!
2700070H01Rik	0	0	0	0	0	0	0	0	0	0	0	0	0	0	0	0	1.19813	0	0	0.810552	0		2700070H01Rik	0	0	0	0	0	0.401736		#DIV/0!	#DIV/0!	#DIV/0!
2700081O15Rik	140.752	145.82	71.0244	93.3338	113.362	90.0664	171.664	87.45	66.1564	82.1027	95.0025	118.321	178.307	44.6356	74.8998	57.2199	38.34	31.531	66.3921	84.2974	105.171		2700081O15Rik	119.199	98.9206	108.423	98.4755	88.7657	65.1463		1.20499	1.34285	0.909603
2700089E24Rik	800.684	681.642	1042.12	1290.44	673.617	791.778	650.891	702.555	1150.27	739.89	685.508	627.526	694.942	806.291	1105.28	1178.06	757.216	1250.32	1309.14	967.799	1240.25		2700089E24Rik	841.483	918.612	834.571	684.308	946.142	1104.95		0.916037	0.889383	0.991787
2700089I24Rik	0	0	0	0	0	1.34427	0	0	0	0	0	0	0	0	0	0	0	0	1.8702	0	0		2700089I24Rik	0	0.448092	0	0	0	0.37404		0	#DIV/0!	#DIV/0!
2700094K13Rik	369.158	315.799	535.266	726.381	279.145	318.593	350.48	399.434	633.821	288.808	279.419	339.118	102.87	132.008	136.642	225.514	185.71	201.313	126.238	252.892	196.233		2700094K13Rik	406.741	441.373	461.245	302.448	149.258	192.477		0.921535	2.72508	1.134
2700097O09Rik	95.2393	75.0669	90.3947	69.7975	70.7691	71.2466	107.29	49.6338	58.6871	48.2957	69.8547	76.0638	22.8599	46.535	52.6323	90.2054	31.1513	57.6047	57.0411	44.5804	42.3249		2700097O09Rik	86.9003	70.6044	71.8702	64.7381	53.0582	46.5404		1.23081	1.63783	0.827043
2700099C18Rik	112.096	155.311	126.553	129.044	112.051	79.9843	85.8318	105.176	146.184	71.4776	135.053	57.0478	25.1459	28.4908	25.304	76.0688	19.17	36.3819	33.6636	50.2542	28.2166		2700099C18Rik	131.32	107.027	112.398	87.8593	38.7524	33.5373		1.22698	3.38869	0.855907
2810001G20Rik	34.5558	67.3013	56.1739	47.0727	29.4871	54.4431	14.3053	48.452	82.162	59.8866	42.8442	70.7816	25.1459	29.4405	41.4985	42.41	7.18876	36.9883	23.3775	15.4005	52.5854		2810001G20Rik	52.677	43.6677	48.3064	57.8375	34.6238	27.1081		1.20632	1.52141	0.917031
2810002D19Rik	28.6561	37.102	25.1814	84.4062	31.4529	28.2298	50.0686	17.7264	85.3631	70.5117	34.4617	38.0319	41.1479	18.0442	26.3161	46.4491	22.7644	33.3501	33.6636	21.0744	17.956		2810002D19Rik	30.3132	48.0297	51.0527	47.6684	32.9893	25.7617		0.631134	0.918878	1.68418
2810004N23Rik	453.44	603.986	548.179	301.103	368.917	375.053	450.617	375.799	380.933	445.286	400.501	506.035	283.463	147.203	102.228	145.406	204.88	154.623	126.238	222.091	259.079		2810004N23Rik	535.202	348.358	402.45	450.607	169.575	193.382		1.53636	3.15614	0.751958
2810006K23Rik	78.3828	72.4784	60.6936	100.638	62.9059	61.8366	92.9845	98.6767	178.196	74.3753	77.3059	42.2577	61.7218	86.4222	46.5593	57.2199	37.1419	45.4774	46.755	64.8442	62.846		2810006K23Rik	70.5182	75.1269	123.286	64.6463	62.9808	51.4129		0.938655	1.11968	1.74828
2810007J24Rik	0	0	0	0	0	0	0	0	0	0	0	0	0	0	0	0	0	0	0	0	0		2810007J24Rik	0	0	0	0	0	0		#DIV/0!	#DIV/0!	#DIV/0!
2810008D09Rik	141.595	129.426	233.089	202.088	125.157	129.05	85.8318	106.358	256.089	57.9548	98.728	145.789	70.8658	17.0945	32.3891	44.4295	57.51	36.3819	40.2093	53.4964	98.758		2810008D09Rik	168.037	152.098	149.426	100.824	41.1947	57.2711		1.10479	4.07908	0.88925
2810013P06Rik	182.893	132.877	151.088	117.682	180.854	158.624	92.9845	124.084	220.877	205.74	143.435	226.078	166.877	161.448	180.164	144.733	134.19	133.4	118.758	110.235	137.235		2810013P06Rik	155.619	152.387	145.982	191.751	163.306	126.764		1.02121	0.952934	0.93807
2810021J22Rik	64.8976	77.6554	67.796	99.015	113.362	59.8202	50.0686	124.675	140.849	56.9889	95.9338	89.7975	118.872	48.4344	56.6809	56.5467	67.0951	54.5728	38.3391	74.5708	64.1286		2810021J22Rik	70.1163	90.7323	105.198	80.9068	70.1334	59.7413		0.772782	0.999756	1.50033
2810025M15Rik	123.053	106.129	120.742	143.653	79.2876	84.6893	85.8318	112.858	134.447	126.535	61.4722	87.6846	144.018	114.913	114.374	151.464	200.087	156.442	153.356	149.142	132.105		2810025M15Rik	116.641	102.543	111.046	91.8972	131.192	158.226		1.13748	0.889085	0.952028
2810029C07Rik	3.3713	1.72568	0	9.73918	4.58689	1.34427	0	4.13615	0	0	0	10.5644	0	0	0	0	0	0.606365	0	0.810552	5.13029		2810029C07Rik	1.69899	5.22345	1.37872	3.52147	0	1.30944		0.325263	#DIV/0!	0.811491
2810030D12Rik	19.385	10.3541	11.6222	47.0727	22.2792	16.1313	7.15265	10.6358	6.40223	20.2842	16.7651	21.1288	6.85798	32.2896	15.1824	28.9465	32.3494	26.0737	17.7669	21.8849	12.8257		2810030D12Rik	13.7871	28.4944	8.06357	19.3927	20.8191	22.1801		0.483852	0.662231	0.584864
2810032G03Rik	0	0	0	0	0	0	0	0	0	0	0	0	0	0	0	0	0	0	0.935099	0	0		2810032G03Rik	0	0	0	0	0	0.18702		#DIV/0!	#DIV/0!	#DIV/0!
2810039B14Rik	8.42825	16.3939	4.51974	7.30439	11.1396	10.0821	21.458	13.5902	3.20112	5.79548	14.9023	0	0	10.4466	10.1216	14.1367	1.19813	7.88274	6.5457	2.43166	17.956		2810039B14Rik	9.78063	9.50868	12.7498	6.89928	8.67623	7.20284		1.0286	1.12729	1.30357
2810047C21Rik1	0	0	0	0	0	0	0	0	0	0	0	0	13.716	13.2957	19.231	5.3854	7.18876	14.5528	14.0265	4.86331	16.6734		2810047C21Rik1	0	0	0	0	12.907	11.4609		#DIV/0!	0	#DIV/0!
2810049E08Rik	0	0	0	0	0	0	0	0	0	0	0	0	0	0	0	0	0	0	0	0	0		2810049E08Rik	0	0	0	0	0	0		#DIV/0!	#DIV/0!	#DIV/0!
2810403A07Rik	1195.13	1336.54	1338.49	1002.32	1021.57	1225.98	1280.32	1127.99	1180.15	954.323	1087.87	1095.53	1099.56	624.899	801.63	934.367	933.34	879.835	913.592	663.842	959.363		2810403A07Rik	1290.05	1083.29	1196.15	1045.91	865.115	869.995		1.19086	1.49119	0.927214
2810403D21Rik	28.6561	21.5709	45.1974	18.6668	17.6923	12.7706	57.2212	24.226	27.743	9.65914	10.2454	9.50797	9.14397	0.949694	20.2432	9.42445	10.7831	4.85092	8.4159	3.24221	10.2606		2810403D21Rik	31.8081	16.3766	36.3968	9.80416	9.94033	7.51055		1.9423	3.19991	1.14426
2810404M03Rik	0	0	0	0	0	0	0	0	0	0	0	1.05644	0	0	0	0	0	0	0	0	0		2810404M03Rik	0	0	0	0.352147	0	0		#DIV/0!	#DIV/0!	#DIV/0!
2810405F15Rik	0	0	0	0	0	0	0	0	0	0	0	0	0	0	1.01216	0	1.19813	0.606365	0	0	0		2810405F15Rik	0	0	0	0	0.25304	0.360898		#DIV/0!	0	#DIV/0!
2810407A14Rik	0	0	0	1.6232	0	0	0	0	0	0	0	0	0	0	0	0	0	0	0	0	0		2810407A14Rik	0	0.541066	0	0	0	0		0	#DIV/0!	#DIV/0!
2810408A11Rik	0	0	0	0	0	0	0	0	0	0	0	0	100.584	117.762	121.459	51.1613	98.2463	98.2311	44.8848	84.2974	79.5194		2810408A11Rik	0	0	0	0	97.7416	81.0358		#DIV/0!	0	#DIV/0!
2810408B13Rik	0	14.6682	4.51974	9.73918	1.96581	1.34427	0	5.90878	13.8715	0	0.931397	0	0	6.64786	2.02432	10.7708	7.18876	3.03182	3.7404	0.810552	0		2810408B13Rik	6.39599	4.34975	6.59343	0.310466	4.86074	2.95431		1.47043	1.31585	1.03087
2810408I11Rik	16.0137	27.6108	25.8271	116.059	37.3504	30.2462	21.458	21.8625	114.173	38.6365	36.3245	13.7337	4.57199	19.9436	15.1824	30.966	14.3775	9.70184	26.1828	29.1799	17.956		2810408I11Rik	23.1505	61.2184	52.4979	29.5649	17.666	19.4796		0.378163	1.31046	2.26768
2810408M09Rik	95.2393	90.5979	65.2133	77.1019	90.4272	92.0828	92.9845	83.3139	172.86	98.5232	100.591	99.3055	141.732	168.096	131.581	181.757	191.7	115.816	150.551	149.952	189.821		2810408M09Rik	83.6835	86.5373	116.386	99.4732	155.791	159.568		0.967023	0.537151	1.39079
2810410L24Rik	59.8406	86.2838	49.7171	47.8843	78.6324	69.9023	57.2212	109.313	76.8268	107.216	143.435	130.999	112.014	37.9878	37.4499	53.854	53.9157	39.4137	52.3656	42.1487	64.1286		2810410L24Rik	65.2805	65.473	81.1202	127.217	60.3263	50.3944		0.99706	1.08212	1.24264
2810416G20Rik	31.1845	29.3365	21.3073	26.7827	85.1851	66.5416	42.9159	27.7713	75.7598	42.5002	105.248	81.346	25.1459	15.1951	21.2553	55.2003	15.5756	35.7755	30.8583	51.8753	10.2606		2810416G20Rik	27.2761	59.5031	48.8157	76.3647	29.1992	28.8691		0.458398	0.93414	1.78969
2810417H13Rik	685.217	949.984	859.396	1121.63	887.235	1035.09	872.624	823.094	791.743	803.64	857.816	1090.25	427.481	368.481	290.49	666.443	361.834	526.325	393.677	487.142	506.616		2810417H13Rik	831.532	1014.65	829.153	917.235	438.224	455.119		0.819525	1.89751	0.997139
2810428I15Rik	232.62	321.838	283.452	501.568	197.236	216.428	293.259	213.898	450.29	324.547	271.036	365.529	274.319	192.788	190.286	181.084	277.965	199.494	187.02	259.377	205.211		2810428I15Rik	279.303	305.077	319.149	320.371	209.619	225.813		0.915517	1.33243	1.14266
2810429I04Rik	11.7996	35.3763	14.2049	10.5508	3.93162	12.7706	21.458	23.0443	0	4.82957	13.9709	0	4.57199	5.69817	0	1.34635	0	1.81909	0	0	0		2810429I04Rik	20.4603	9.08434	14.8341	6.26684	2.90413	0.363819		2.25226	7.04524	0.725019
2810433D01Rik	0	0	0	0	3.27635	0	0	0	0	0	0	0	0	5.69817	1.01216	0	0	1.21273	0	0	0		2810433D01Rik	0	1.09212	0	0	1.67758	0.242546		0	0	#DIV/0!
2810442N19Rik	0	0	0	5.68119	0	0	0	0	0	0	6.51978	0	4.57199	1.89939	4.04864	7.40492	1.19813	4.24455	14.0265	0.810552	23.0863		2810442N19Rik	0	1.89373	0	2.17326	4.48123	8.6732		0	0	#DIV/0!
2810454H06Rik	26.1276	12.0797	18.7246	12.174	5.24216	17.4756	42.9159	18.3172	22.4078	20.2842	11.1768	38.0319	13.716	10.4466	11.1338	12.7903	10.7831	6.06365	11.2212	21.8849	14.1083		2810454H06Rik	18.9773	11.6306	27.8803	23.1643	12.0217	12.8122		1.63168	1.57859	1.46914
2810459M11Rik	278.975	225.201	156.254	206.958	317.806	287.003	128.748	119.948	283.832	152.614	233.781	319.045	171.449	248.82	226.724	249.075	249.21	217.079	237.515	226.144	253.949		2810459M11Rik	220.143	270.589	177.509	235.147	224.017	236.779		0.813571	0.982708	0.806336
2810468N07Rik	0	0	0	0	2.62108	0	0	0	0	0	0	0	0	7.59756	1.01216	0	3.59438	0	1.8702	8.91607	0		2810468N07Rik	0	0.873693	0	0	2.15243	2.87613		0	0	#DIV/0!
2810471M01Rik	0	0	0	0	0	0	0	0	0	0	0	0	0	0	0	5.3854	0	0	0	0	0		2810471M01Rik	0	0	0	0	1.34635	0		#DIV/0!	0	#DIV/0!
2810474O19Rik	0	0	0	0	0	0	0	0	0	0	0	0	736.09	961.091	1342.12	1621.01	762.008	1287.92	978.114	904.576	1026.06		2810474O19Rik	0	0	0	0	1165.08	991.735		#DIV/0!	0	#DIV/0!
2900005J15Rik	53.9408	98.3635	25.1814	0.811598	50.4558	28.2298	64.3739	96.9041	55.486	31.8751	45.6384	67.6123	54.8638	13.2957	18.2189	23.5611	7.18876	32.1373	23.3775	14.5899	52.5854		2900005J15Rik	59.1619	26.499	72.2547	48.3753	27.4849	25.9758		2.2326	2.15252	1.2213
2900008C10Rik	0	0	2.58271	11.3624	2.62108	0.672137	0	0	0	11.591	0	0	38.8619	14.2454	26.3161	13.4635	25.1606	9.70184	15.8967	12.9688	33.3469		2900008C10Rik	0.860902	4.8852	0	3.86365	23.2217	19.415		0.176227	0.0370731	0
2900009J06Rik	0	1.72568	1.29135	8.11598	3.27635	2.68855	7.15265	0	0	0	4.65698	0	0	0	0	5.3854	3.59438	0	0	0	0		2900009J06Rik	1.00568	4.69363	2.38422	1.55233	1.34635	0.718876		0.214264	0.746965	2.37076
2900011O08Rik	0	0	0	0	0	0	0	0	0	0	0	0	0	0	0	0	0	0	4.6755	0.810552	0		2900011O08Rik	0	0	0	0	0	1.09721		#DIV/0!	#DIV/0!	#DIV/0!
2900026A02Rik	2620.34	2638.56	2262.45	2156.42	3090.91	2810.88	2582.11	2410.78	2129.81	3351.72	3394.94	2810.13	5934.44	6659.26	6502.11	4652.99	6136.8	4769.06	5742.45	4971.93	3705.35		2900026A02Rik	2507.12	2686.07	2374.23	3185.6	5937.2	5065.12		0.933378	0.422273	0.946997
2900040C04Rik	0	0	0	0	0	0	0	0	0	0	0	0	0	0	0	0	0	0	0	0	0		2900040C04Rik	0	0	0	0	0	0		#DIV/0!	#DIV/0!	#DIV/0!
2900041M22Rik	0	0	0	0	0	0	0	0	0	0	0	0	0	0	0	0	0	0	0	0	0		2900041M22Rik	0	0	0	0	0	0		#DIV/0!	#DIV/0!	#DIV/0!
2900052N01Rik	0	0	0	0	0	0	0	0	0	0	0	0	0	0	0	0	0	0	0	0	0		2900052N01Rik	0	0	0	0	0	0		#DIV/0!	#DIV/0!	#DIV/0!
2900055J20Rik	0	0.862838	0	0	0	0	0	0	0	0	0	0	0	0	0	1.34635	0	0	0.935099	0	0		2900055J20Rik	0.287613	0	0	0	0.336587	0.18702		#DIV/0!	0.854496	0
2900057B20Rik	0	0	0	0	0	0	0	0	0	0	0	0	0	0	0	0	0	0	0	0	0		2900057B20Rik	0	0	0	0	0	0		#DIV/0!	#DIV/0!	#DIV/0!
2900060B14Rik	22.7563	26.748	12.2679	23.5364	18.3476	22.8527	42.9159	14.1811	16.0056	32.8411	15.8337	27.4675	66.2938	26.5914	22.2675	19.5221	13.1794	9.09547	0	14.5899	16.6734		2900060B14Rik	20.5907	21.5789	24.3675	25.3808	33.6687	10.7076		0.954207	0.611568	1.18342
2900076A07Rik	56.4693	43.1419	75.5442	116.87	43.9031	47.0496	100.137	70.3145	68.2905	106.25	97.7966	40.1448	38.8619	52.2332	45.5472	84.82	31.1513	59.4238	35.5338	9.72663	53.868		2900076A07Rik	58.3851	69.2743	79.5807	81.3973	55.3656	37.9407		0.842811	1.05454	1.36303
2900079G21Rik	0	0	0	0	0	0	0	0	0	0	0	0	0	0	0	0	0	0	0	0	0		2900079G21Rik	0	0	0	0	0	0		#DIV/0!	#DIV/0!	#DIV/0!
2900089D17Rik	35.3987	40.5534	46.4887	7.30439	45.8689	35.6233	42.9159	21.2716	62.9553	33.807	40.0501	55.9914	68.5798	22.7927	30.3648	21.5416	34.7457	41.8392	54.2358	32.4221	20.5211		2900089D17Rik	40.8136	29.5988	42.3809	43.2828	35.8197	36.7528		1.37889	1.13942	1.0384
2900092C05Rik	0	0	0	0	0	0	0	0	0	0	0	0	0	0	0	0	0	0	0	0	0		2900092C05Rik	0	0	0	0	0	0		#DIV/0!	#DIV/0!	#DIV/0!
2900092D14Rik	0	0	0	0	0	2.01641	0	0	0	0	0	0	4.57199	0	2.02432	2.01952	0	0	0	0	10.2606		2900092D14Rik	0	0.672137	0	0	2.15396	2.05211		0	0	#DIV/0!
2900097C17Rik	813.327	525.468	598.542	429.336	704.415	828.745	543.602	654.102	855.765	415.343	585.848	645.486	3088.38	2909.86	3395.79	3286.44	2747.3	2879.02	2427.52	2605.11	3773.33		2900097C17Rik	645.779	654.165	684.49	548.892	3170.12	2886.46		0.98718	0.203708	1.05994
3000002C10Rik	39.6128	5.17703	10.3308	4.05799	17.037	11.4263	28.6106	20.0899	13.8715	33.807	43.7756	35.919	32.0039	27.5411	34.4134	34.3319	17.9719	35.1692	47.6901	26.7482	26.934		3000002C10Rik	18.3735	10.8404	20.8573	37.8339	32.0726	30.9027		1.69491	0.572874	1.13518
3010001F23Rik	2.52848	0	0	0	0	0	0	0	0	0	0	0	0	0	0	0	0	0	4.6755	0	1.28257		3010001F23Rik	0.842825	0	0	0	0	1.19161		#DIV/0!	#DIV/0!	0
3010003L21Rik	10.9567	8.62838	1.93703	0	0	4.03282	7.15265	0.590878	10.6704	0	3.72559	0	9.14397	8.54725	12.1459	16.1562	7.18876	8.48911	14.0265	12.9688	24.3689		3010003L21Rik	7.17405	1.34427	6.13797	1.24186	11.4983	13.4084		5.33674	0.62392	0.855581
3010026O09Rik	76.6971	83.6952	58.1109	20.29	68.148	55.7874	50.0686	73.8598	133.38	59.8866	51.2268	57.0478	61.7218	24.6921	13.1581	46.4491	11.9813	33.9564	16.8318	47.8226	20.5211		3010026O09Rik	72.8344	48.0751	85.7694	56.0538	36.5053	26.2226		1.51501	1.99518	1.17759
3010033K07Rik	0	0	0	0	0	0	0	0	0	0	0	0	0	0	0	0	0	0	0	0	0		3010033K07Rik	0	0	0	0	0	0		#DIV/0!	#DIV/0!	#DIV/0!
3100003L05Rik	0	0	0	0	0	0	0	0	0	0	0	0	0	0	0	0	0	0	0	0	0		3100003L05Rik	0	0	0	0	0	0		#DIV/0!	#DIV/0!	#DIV/0!
3110001I22Rik	58.155	37.9649	68.4417	70.6091	62.9059	57.8038	50.0686	56.1335	43.7486	73.4094	34.4617	13.7337	25.1459	51.2835	55.6688	63.2784	22.7644	36.9883	45.8199	15.4005	35.912		3110001I22Rik	54.8538	63.7729	49.9835	40.5349	48.8442	31.377		0.860143	1.12304	0.911213
3110002H16Rik	285.718	291.639	367.39	232.929	376.125	350.184	236.038	277.122	185.665	288.808	298.978	442.649	352.043	302.003	274.295	327.163	315.107	307.427	355.338	244.787	283.448		3110002H16Rik	314.916	319.746	232.941	343.478	313.876	301.221		0.984894	1.00331	0.739695
3110007F17Rik	8.42825	0	5.16541	0	0	3.36069	0	4.72703	0	0	0	0	0	2.84908	2.02432	0	1.19813	4.24455	2.8053	0.810552	21.8037		3110007F17Rik	4.53122	1.12023	1.57568	0	1.21835	6.17245		4.04491	3.71915	0.347738
3110009E18Rik	30.3417	14.6682	32.9295	49.5075	19.6581	24.1969	0	23.6351	26.676	25.1138	13.9709	9.50797	13.716	5.69817	3.03648	11.444	13.1794	9.70184	2.8053	4.86331	5.13029		3110009E18Rik	25.9798	31.1208	16.7704	16.1976	8.47364	7.13602		0.834804	3.06596	0.645515
3110009F21Rik	0	0	0	0	0	0	0	0	0	0	0	0	0	0	0	0	0	0	0	0	0		3110009F21Rik	0	0	0	0	0	0		#DIV/0!	#DIV/0!	#DIV/0!
3110009M11Rik	0	6.03986	0	0	0	0	0	0	0	8.69322	0	0	2.28599	0	0	0	0	0	0	0	1.28257		3110009M11Rik	2.01329	0	0	2.89774	0.571498	0.256514		#DIV/0!	3.52282	0
3110015C05Rik	0	0	0	0	0	0	0	0	3.20112	0	0	0	0	0	0	0	0	0	0	0	1.28257		3110015C05Rik	0	0	1.06704	0	0	0.256514		#DIV/0!	#DIV/0!	#DIV/0!
3110021A11Rik	0.842825	8.62838	18.7246	8.92758	5.24216	11.4263	7.15265	23.6351	0	0	0	6.33865	11.43	1.89939	0	2.6927	5.99063	8.48911	11.2212	3.24221	5.13029		3110021A11Rik	9.39861	8.53203	10.2626	2.11288	4.00551	6.81469		1.10157	2.34642	1.09193
3110021N24Rik	19.385	6.9027	19.3703	0	10.4843	10.7542	14.3053	18.3172	2.13408	10.625	0	3.16932	20.5739	3.79878	1.01216	4.03905	2.39625	7.27638	2.8053	6.48442	8.978		3110021N24Rik	15.2193	7.0795	11.5855	4.59812	7.35598	5.58807		2.14977	2.06897	0.761239
3110035E14Rik	0	0	0	0	0	0	0	0	0	0	0	0	2.28599	0	0	0	0	0	0	0	0		3110035E14Rik	0	0	0	0	0.571498	0		#DIV/0!	0	#DIV/0!
3110039I08Rik	0	0	0	0	0	0	0	0	0	0	0	0	0	0	1.01216	0	0	0	0	0	0		3110039I08Rik	0	0	0	0	0.25304	0		#DIV/0!	0	#DIV/0!
3110039M20Rik	0	0	0	0	0	0	0	0	0	0	0	0	0	0	0	0	1.19813	0	0	0	0		3110039M20Rik	0	0	0	0	0	0.239625		#DIV/0!	#DIV/0!	#DIV/0!
3110040M04Rik	0	0	0	0	0	0	0	0.590878	0	0	0	0	0	5.69817	1.01216	11.444	13.1794	9.70184	15.8967	8.10552	17.956		3110040M04Rik	0	0	0.196959	0	4.53858	12.9679		#DIV/0!	0	#DIV/0!
3110040N11Rik	116.31	144.094	154.962	112.001	159.886	167.362	150.206	124.675	166.458	171.933	191.868	220.796	134.874	113.014	110.325	175.025	171.332	188.579	236.58	77.813	128.257		3110040N11Rik	138.455	146.416	147.113	194.866	133.31	160.512		0.945629	1.0386	1.06253
3110043O21Rik	98.6106	93.1865	81.3553	112.001	108.12	86.0336	57.2212	105.176	140.849	141.989	82.8943	71.838	130.302	157.649	217.614	236.284	239.625	217.079	229.099	142.657	265.492		3110043O21Rik	91.0508	102.051	101.082	98.9072	185.462	218.791		0.892206	0.490939	1.11017
3110045C21Rik	7.58543	12.0797	18.0789	15.4204	6.5527	10.7542	28.6106	4.13615	20.2737	3.86365	7.45117	19.0159	4.57199	16.1448	26.3161	14.1367	16.7738	11.5209	32.7285	25.1271	23.0863		3110045C21Rik	12.5814	10.9091	17.6735	10.1103	15.2924	21.8473		1.15329	0.82272	1.40474
3110052M02Rik	93.5536	69.8898	60.0479	64.9279	81.2534	71.2466	92.9845	78.5868	129.112	54.0912	90.3455	84.5153	75.4378	109.215	115.386	157.523	73.0857	142.496	129.044	100.508	106.453		3110052M02Rik	74.4971	72.476	100.228	76.3173	114.39	110.317		1.02789	0.651253	1.34539
3110053B16Rik	69.1117	88.0094	51.6541	12.9856	50.4558	54.4431	92.9845	73.8598	44.8156	55.0571	36.3245	33.8061	43.4339	37.0381	41.4985	51.8345	20.3681	23.6482	24.3126	31.6115	39.7597		3110053B16Rik	69.5917	39.2948	70.5533	41.7292	43.4512	27.94		1.77102	1.60161	1.01382
3110056K07Rik	91.0251	125.974	91.6861	97.3918	109.43	106.87	85.8318	114.63	92.8324	118.807	82.8943	102.475	73.1518	36.0884	40.4864	27.6002	28.755	33.3501	37.404	47.012	62.846		3110056K07Rik	102.895	104.564	97.7649	101.392	44.3317	41.8734		0.984041	2.32103	0.950141
3110057O12Rik	78.3828	54.3588	41.969	107.943	156.609	120.313	57.2212	67.951	34.1452	128.467	209.564	129.942	132.588	286.808	278.344	199.933	268.38	236.482	123.433	183.185	85.9323		3110057O12Rik	58.2368	128.288	53.1058	155.991	224.418	179.483		0.453953	0.259502	0.911894
3110062M04Rik	62.3691	94.9121	65.859	57.6235	60.9401	42.3447	42.9159	47.2703	67.2235	44.432	56.8152	59.1607	57.1498	41.7866	29.3526	28.9465	28.755	38.8074	46.755	53.4964	48.7377		3110062M04Rik	74.3801	53.6361	52.4699	53.4693	39.3089	43.3103		1.38675	1.8922	0.705429
3110070M22Rik	5.05695	8.62838	7.74812	7.30439	11.1396	6.04924	0	4.13615	6.40223	0	9.31397	0	11.43	0	10.1216	16.1562	7.18876	6.06365	11.2212	9.72663	6.41286		3110070M22Rik	7.14448	8.1644	3.51279	3.10466	9.42694	8.12262		0.875077	0.757879	0.491679
3110079O15Rik	0	0	0	0	0	0	0	0	0	0	0	0	0	0	0	0	0	3.03182	0	0	0		3110079O15Rik	0	0	0	0	0	0.606365		#DIV/0!	#DIV/0!	#DIV/0!
3110082I17Rik	225.034	221.749	205.325	171.247	125.812	149.214	228.885	243.442	204.871	113.012	112.699	99.3055	244.601	102.567	115.386	123.191	231.238	97.0184	150.551	185.616	211.624		3110082I17Rik	217.37	148.758	225.733	108.339	146.436	175.21		1.46123	1.4844	1.03847
3110082J24Rik	0	0	0	0	0	0	0	0	0	0	0	0	0	0	0	0	1.19813	0	0	0	0		3110082J24Rik	0	0	0	0	0	0.239625		#DIV/0!	#DIV/0!	#DIV/0!
3110099E03Rik	0.842825	0	0.645677	0	0	0	0	0	10.6704	0	0	0	0	0	0	0	0	0	0.935099	6.48442	0		3110099E03Rik	0.496167	0	3.5568	0	0	1.4839		#DIV/0!	#DIV/0!	7.16854
3200001D21Rik	0	0	0	0	0	0	0	0	0	0	0	0	0	0	0	0	0	0	0	0	0		3200001D21Rik	0	0	0	0	0	0		#DIV/0!	#DIV/0!	#DIV/0!
3300002A11Rik	0	0	0	5.68119	0.65527	0	7.15265	0	0	0	0	0	16.002	0	0	1.34635	0	0	0	0	0		3300002A11Rik	0	2.11215	2.38422	0	4.33708	0		0	0	#DIV/0!
3300002I08Rik	26.1276	35.3763	23.2444	64.1163	19.0028	24.1969	71.5265	37.8162	7.46927	44.432	12.1082	19.0159	25.1459	49.3841	34.4134	10.7708	1.19813	29.7119	2.8053	10.5372	28.2166		3300002I08Rik	28.2494	35.772	38.9373	25.1854	29.9286	14.4938		0.789708	0.943895	1.37834
3300002P13Rik	0	0	0	0	0	0	0	0	0	0	0	0	0	0	0	0	0	0	0	0	0		3300002P13Rik	0	0	0	0	0	0		#DIV/0!	#DIV/0!	#DIV/0!
3300005D01Rik	5.89978	2.58851	1.29135	25.9711	1.96581	4.03282	14.3053	0	14.9385	0	3.72559	5.28221	0	6.64786	5.0608	4.03905	8.38688	4.85092	0.935099	17.0216	0		3300005D01Rik	3.25988	10.6566	9.74795	3.0026	3.93693	6.2389		0.305903	0.828027	2.99028
3425401B19Rik	0	0	0	0	0	0	7.15265	0	0	0	0	0	0	0	0	0	0	1.81909	4.6755	0	0		3425401B19Rik	0	0	2.38422	0	0	1.29892		#DIV/0!	#DIV/0!	#DIV/0!
3632451O06Rik	86.811	83.6952	74.8985	94.1454	60.9401	37.6397	57.2212	80.3595	105.637	6.7614	21.4221	54.935	52.5778	27.5411	26.3161	26.2538	16.7738	33.9564	12.1563	27.5588	23.0863		3632451O06Rik	81.8016	64.2417	81.0725	27.7062	33.1722	22.7063		1.27334	2.46597	0.991087
3632454L22Rik	0	0	2.58271	0	0	0	0	3.54527	0	0	0	0	0	0	2.02432	0.673175	0	0	0	0	0		3632454L22Rik	0.860902	0	1.18176	0	0.674373	0		#DIV/0!	1.2766	1.3727
3830403N18Rik	0	0	0	0	0	0	0	2.36351	0	9.65914	0	0	0	3.79878	0	0	0	1.21273	0	7.29497	0		3830403N18Rik	0	0	0.787838	3.21971	0.949694	1.70154		#DIV/0!	0	#DIV/0!
3830406C13Rik	325.331	290.776	336.398	464.234	262.763	229.199	479.228	459.113	288.101	351.593	419.128	252.489	317.753	219.379	254.052	259.172	237.229	291.055	215.073	156.437	247.536		3830406C13Rik	317.501	318.732	408.814	341.07	262.589	229.466		0.996139	1.20912	1.2876
3830408C21Rik	13.4852	26.748	20.016	0	13.7607	11.4263	7.15265	22.4534	28.8101	10.625	28.8733	17.9595	0	5.69817	7.08512	18.1757	0	12.7337	2.8053	3.24221	0		3830408C21Rik	20.083	8.39567	19.472	19.1526	7.73975	3.75623		2.39207	2.59479	0.969575
3830417A13Rik	0	0	0	0	0	0	0	0	0	0	0	0	0	0	0	0	0	0	0	0	0		3830417A13Rik	0	0	0	0	0	0		#DIV/0!	#DIV/0!	#DIV/0!
3830432H09Rik	0	0	0	0	0	0	0	0	0	0	0	0	0	0	0	0	0	0	0	0	0		3830432H09Rik	0	0	0	0	0	0		#DIV/0!	#DIV/0!	#DIV/0!
3930402G23Rik	0.842825	3.45135	0	0.811598	11.1396	25.5412	21.458	2.95439	0	9.65914	17.6965	6.33865	2.28599	5.69817	7.08512	8.0781	15.5756	8.48911	6.5457	8.10552	19.2386		3930402G23Rik	1.43139	12.4975	8.13745	11.2314	5.78684	11.5909		0.114535	0.247353	5.68499
4430402I18Rik	16.8565	6.9027	10.9765	16.232	13.1054	8.06565	0	4.72703	0	22.216	31.6675	21.1288	4.57199	8.54725	25.304	10.7708	11.9813	20.6164	7.4808	18.6427	8.978		4430402I18Rik	11.5786	12.4677	1.57568	25.0041	12.2985	13.5398		0.928688	0.941462	0.136086
4631405J19Rik	0	0	0	0	0	0	0	0	0	0	0	0	0	0	0	0	0	0	4.6755	0	0		4631405J19Rik	0	0	0	0	0	0.935099		#DIV/0!	#DIV/0!	#DIV/0!
4631405K08Rik	0	11.2169	0.645677	0	3.93162	0	7.15265	3.54527	0	0	0	0	0	0	0	0	0	0	0	0	0		4631405K08Rik	3.95419	1.31054	3.56597	0	0	0		3.01722	#DIV/0!	0.901822
4632404H12Rik	137.381	130.288	87.1663	68.1743	118.604	108.214	150.206	122.312	93.8994	68.5799	100.591	128.886	89.1537	23.7424	50.608	47.1222	58.7082	40.0201	96.3152	55.9281	79.5194		4632404H12Rik	118.278	98.3307	122.139	99.3522	52.6566	66.0982		1.20286	2.24622	1.03264
4632415L05Rik	179.522	168.253	184.664	301.103	207.065	187.526	178.816	196.172	212.341	126.535	223.535	283.126	162.306	132.008	132.593	102.323	91.0576	112.178	75.7431	93.2135	66.6937		4632415L05Rik	177.48	231.898	195.776	211.065	132.307	87.7771		0.765334	1.34142	1.10309
4632427E13Rik	115.467	169.979	127.844	101.45	76.6666	86.0336	178.816	103.995	221.944	97.5573	119.219	106.701	68.5798	33.2393	26.3161	38.371	62.3026	67.9129	95.3801	35.6643	43.6074		4632427E13Rik	137.763	88.05	168.252	107.826	41.6266	60.9735		1.5646	3.30951	1.22131
4632428C04Rik	4.21413	6.9027	0	13.7972	10.4843	10.7542	0	2.95439	6.40223	14.4887	5.58838	28.5239	11.43	6.64786	11.1338	8.75127	4.7925	3.03182	11.2212	7.29497	0		4632428C04Rik	3.70561	11.6786	3.11888	16.2003	9.49071	5.2681		0.3173	0.390446	0.841663
4632428N05Rik	10.9567	12.0797	8.3938	19.4784	11.7949	6.04924	0	4.13615	1.06704	4.82957	19.5593	25.3546	68.5798	37.0381	17.2067	39.0441	22.7644	35.1692	52.3656	32.4221	67.9763		4632428N05Rik	10.4768	12.4408	1.7344	16.5812	40.4672	42.1395		0.842127	0.258895	0.165547
4732414G09Rik	0	0	0	0	0	0	0	0	0	0	0	0	0	0	2.02432	0	0	0	0	0	0		4732414G09Rik	0	0	0	0	0.50608	0		#DIV/0!	0	#DIV/0!
4732416N19Rik	0	0	0	0	0	0	0	0	0	0	0	0	64.0078	7.59756	10.1216	4.03905	31.1513	7.27638	14.9616	6.48442	15.3909		4732416N19Rik	0	0	0	0	21.4415	15.0529		#DIV/0!	0	#DIV/0!
4732419C18Rik	19.385	14.6682	29.7011	7.30439	36.6951	16.8034	64.3739	33.6801	67.2235	41.5343	40.9814	30.6368	25.1459	11.3963	10.1216	21.5416	31.1513	23.6482	9.35099	21.8849	34.6294		4732419C18Rik	21.2514	20.2676	55.0925	37.7175	17.0514	24.133		1.04854	1.24632	2.59241
4732440D04Rik	96.9249	26.748	97.4972	185.856	90.4272	105.526	50.0686	101.04	81.095	82.1027	91.2769	96.1362	32.0039	64.5792	68.8268	84.82	50.3213	110.965	52.3656	29.1799	46.1726		4732440D04Rik	73.7234	127.27	77.4012	89.8386	62.5575	57.8008		0.579269	1.17849	1.04989
4732456N10Rik	0	0	0	0	0	0	0	5.90878	0	0	0	0	0	2.84908	0	2.01952	1.19813	0	2.8053	1.6211	0		4732456N10Rik	0	0	1.96959	0	1.21715	1.12491		#DIV/0!	0	#DIV/0!
4732465J04Rik	0	4.31419	2.58271	0	0	0.672137	0	1.18176	0	0	0	0	0	0	0	0	0	0	0	0	0		4732465J04Rik	2.29896	0.224046	0.393919	0	0	0		10.2611	#DIV/0!	0.171346
4732471J01Rik	15.1709	14.6682	15.4962	9.73918	15.0712	12.7706	28.6106	11.2267	13.8715	8.69322	7.45117	3.16932	52.5778	10.4466	14.1702	40.3905	2.39625	3.63819	7.4808	4.86331	1.28257		4732471J01Rik	15.1118	12.527	17.9029	6.43791	29.3963	3.93222		1.20634	0.514071	1.1847
4732490B19Rik	26.9704	31.0622	26.4727	8.11598	30.1424	11.4263	35.7633	29.5439	16.0056	29.9433	23.2849	25.3546	34.2899	26.5914	75.9119	40.3905	47.925	73.9765	126.238	76.1919	105.171		4732490B19Rik	28.1684	16.5616	27.1043	26.1943	44.2959	85.9005		1.70083	0.635915	0.962221
4732491K20Rik	22.7563	16.3939	12.2679	10.5508	8.51851	10.7542	14.3053	10.6358	40.5475	12.5569	17.6965	11.6209	38.8619	0	6.07296	16.1562	15.5756	9.09547	3.7404	14.5899	23.0863		4732491K20Rik	17.1394	9.94116	21.8295	13.9581	15.2728	13.2175		1.72408	1.12222	1.27365
4831407H17Rik	0	0	0	0	0	0	0	0	0	0	0	0	0	0	0	0	0	0	0	0	0		4831407H17Rik	0	0	0	0	0	0		#DIV/0!	#DIV/0!	#DIV/0!
4831440D22Rik	0	0	0	0	0	0	0	0	0	0	0	0	0	0	0	0	0	0	0	0.810552	12.8257		4831440D22Rik	0	0	0	0	0	2.72725		#DIV/0!	#DIV/0!	#DIV/0!
4831440E17Rik	36.2415	37.102	32.9295	56.0003	24.245	29.574	50.0686	46.0885	36.2793	36.7047	27.9419	28.5239	36.5759	30.3902	50.608	37.0246	34.7457	61.8492	58.9113	28.3693	76.9543		4831440E17Rik	35.4243	36.6064	44.1455	31.0568	38.6497	52.166		0.967708	0.916549	1.24619
4833403I15Rik	0	0	0	0	0	0	0	0	0	0	0	0	0	0.949694	0	0	0	0	0.935099	0	0		4833403I15Rik	0	0	0	0	0.237424	0.18702		#DIV/0!	0	#DIV/0!
4833411C07Rik	0	0	0	0	0	0	0	0	0	0	0	0	0	0	0	0	0	0	0	0	0		4833411C07Rik	0	0	0	0	0	0		#DIV/0!	#DIV/0!	#DIV/0!
4833412C05Rik	0	0	0	0	0	0	0	0	0	0	0	0	0	0	0	0	0	0	0	0	0		4833412C05Rik	0	0	0	0	0	0		#DIV/0!	#DIV/0!	#DIV/0!
4833415N18Rik	0	0	0	0	0	0	0	0	0	0	0	0	0	0	0	0	0	0	0	0	0		4833415N18Rik	0	0	0	0	0	0		#DIV/0!	#DIV/0!	#DIV/0!
4833417C18Rik	13.4852	18.1196	34.2209	18.6668	18.3476	12.0985	28.6106	20.0899	1.06704	30.9092	9.31397	8.45153	11.43	11.3963	8.09727	3.36587	4.7925	5.45728	6.5457	0	5.13029		4833417C18Rik	21.9419	16.3709	16.5892	16.2249	8.57236	4.38515		1.3403	2.55961	0.75605
4833418N02Rik	37.0843	23.2966	16.7876	54.3771	53.7321	34.279	7.15265	40.7706	4.26816	59.8866	46.5698	35.919	68.5798	39.8872	95.143	43.0832	46.7269	56.9983	33.6636	34.0432	57.7157		4833418N02Rik	25.7228	47.4627	17.3971	47.4585	61.6733	45.8295		0.541959	0.417082	0.67633
4833419F23Rik	2.52848	0	0	0	0	0	0	5.31791	0	0	0	0	0	5.69817	0	0	0	0	0	0	0		4833419F23Rik	0.842825	0	1.77264	0	1.42454	0		#DIV/0!	0.591647	2.10321
4833420G17Rik	884.967	894.763	847.128	784.816	594.985	671.465	772.486	784.096	790.676	595.969	565.358	523.995	509.776	370.381	505.067	474.588	478.052	554.218	475.966	423.919	495.073		4833420G17Rik	875.619	683.755	782.419	561.774	464.953	485.445		1.2806	1.88324	0.893561
4833422C13Rik	0	4.31419	0	0	0	2.68855	0	0	0	12.5569	6.51978	0	13.716	2.84908	3.03648	15.483	13.1794	2.42546	11.2212	0.810552	0		4833422C13Rik	1.43806	0.896183	0	6.35888	8.77114	5.52732		1.60465	0.163954	0
4833422M21Rik	0	0	0	0	0	0	0	1.77264	0	0	0	0	2.28599	0	0	0	0	0	0	0	0		4833422M21Rik	0	0	0.590878	0	0.571498	0		#DIV/0!	0	#DIV/0!
4833423E24Rik	0	0	0	0	0	0	0	0	0	0	0	0	0	3.79878	0	0	0	0	0	0	0		4833423E24Rik	0	0	0	0	0.949694	0		#DIV/0!	0	#DIV/0!
4833427F10Rik	0	0	0	0	0	0	0	0	0	0	0	0	0	0	0	0	0	0	0	0	0		4833427F10Rik	0	0	0	0	0	0		#DIV/0!	#DIV/0!	#DIV/0!
4833427G06Rik	0	0	0	0	0	0	0	0	0	0	0	0	0	0	0	0	0	0	0	0	0		4833427G06Rik	0	0	0	0	0	0		#DIV/0!	#DIV/0!	#DIV/0!
4833428L15Rik	0	0	0	0	0	0	0	0	0	0	0	0	0	0	0	0	0	0	0	0	0		4833428L15Rik	0	0	0	0	0	0		#DIV/0!	#DIV/0!	#DIV/0!
4833438C02Rik	48.8839	41.4162	54.2368	11.3624	78.6324	82.6729	100.137	79.1777	46.9497	90.7959	79.1687	94.0233	107.442	85.4725	85.0214	123.191	158.153	164.931	208.527	128.878	160.321		4833438C02Rik	48.179	57.5559	75.4215	87.996	100.282	164.162		0.837082	0.480437	1.56544
4833439L19Rik	732.415	731.686	861.978	1193.05	1300.71	1175.57	743.876	900.499	609.279	1585.06	1615.97	1544.52	2523.74	2738.92	2814.82	2288.79	3157.06	3022.73	3166.25	3093.88	2729.31		4833439L19Rik	775.36	1223.11	751.218	1581.85	2591.57	3033.85		0.633925	0.299186	0.968864
4833447I15Rik	25.2848	26.748	16.1419	27.5943	19.0028	21.5084	28.6106	23.6351	24.5419	14.4887	36.3245	14.7902	27.4319	4.74847	9.10943	8.75127	3.59438	9.70184	16.8318	12.9688	10.2606		4833447I15Rik	22.7249	22.7019	25.5959	21.8678	12.5103	10.6715		1.00101	1.8165	1.12634
4833447P13Rik	21.9135	27.6108	4.51974	9.73918	28.8319	26.8855	14.3053	7.68142	14.9385	48.2957	28.8733	27.4675	57.1498	16.1448	16.1945	15.483	23.9625	15.1591	23.3775	40.5276	11.5431		4833447P13Rik	18.0147	21.8188	12.3084	34.8788	26.2431	22.914		0.825647	0.686455	0.683245
4921501E09Rik	0	0	0	0	0	0	0	0	0	0	0	0	2.28599	0	1.01216	0	0	0	0	0.810552	0		4921501E09Rik	0	0	0	0	0.824538	0.16211		#DIV/0!	0	#DIV/0!
4921504A21Rik	0	0	0	0	0	0	0	0	0	0	0	0	0	0	5.0608	0	0	0	0	0	0		4921504A21Rik	0	0	0	0	1.2652	0		#DIV/0!	0	#DIV/0!
4921504E06Rik	0	0	0	0	0	0	0	0	0	0	0	0	0	0	0	0	0	0	1.8702	0	0		4921504E06Rik	0	0	0	0	0	0.37404		#DIV/0!	#DIV/0!	#DIV/0!
4921506M07Rik	28.6561	44.8676	18.7246	18.6668	19.6581	16.8034	42.9159	36.6345	25.6089	22.216	28.8733	16.9031	25.1459	20.8933	23.2797	40.3905	21.5663	42.4455	35.5338	40.5276	35.912		4921506M07Rik	30.7494	18.3761	35.0531	22.6641	27.4273	35.197		1.67334	1.12112	1.13996
4921507G05Rik	0	0	0	0	0	0	0	0	0	0	0	0	0	0	0	0	0	0	0	0	0		4921507G05Rik	0	0	0	0	0	0		#DIV/0!	#DIV/0!	#DIV/0!
4921507L20Rik	0	0	0	0	0.65527	0	0	2.95439	0	0	0	0	0	0.949694	0	0	0	0	0	0	0		4921507L20Rik	0	0.218423	0.984797	0	0.237424	0		0	0	#DIV/0!
4921507P07Rik	22.7563	16.3939	40.0319	70.6091	30.7977	28.2298	7.15265	22.4534	34.1452	18.3524	27.9419	33.8061	43.4339	18.0442	55.6688	43.0832	29.9532	56.9983	67.3272	29.1799	61.5634		4921507P07Rik	26.394	43.2122	21.2504	26.7001	40.0575	49.0044		0.610801	0.658904	0.805122
4921508D12Rik	0	0	0	0	0	0	0	0	0	0	0	0	0	0	0	0	0	0	0	0	0		4921508D12Rik	0	0	0	0	0	0		#DIV/0!	#DIV/0!	#DIV/0!
4921509C19Rik	0	0	0	0	0	0	0	0	0	0	0	0	0	0	0	0	0	0	4.6755	0	0		4921509C19Rik	0	0	0	0	0	0.935099		#DIV/0!	#DIV/0!	#DIV/0!
4921509O07Rik	0	0	0	0	0	0	0	0	0	0	0	0	0	0	1.01216	0	0	0	0	0	0		4921509O07Rik	0	0	0	0	0.25304	0		#DIV/0!	0	#DIV/0!
4921511C10Rik	0	0	0	0	0	0	0	0	0	0	0	0	0	0	0	0	0	0	0	0	0		4921511C10Rik	0	0	0	0	0	0		#DIV/0!	#DIV/0!	#DIV/0!
4921511C20Rik	0	0	0	0	0	0	0	0	0	0	0	0	0	0	0	0	0	0	0	0	0		4921511C20Rik	0	0	0	0	0	0		#DIV/0!	#DIV/0!	#DIV/0!
4921511H03Rik	0	0	0	0	0	0	0	0	0	0	0	0	0	0.949694	0	0	0	0	0.935099	0	0		4921511H03Rik	0	0	0	0	0.237424	0.18702		#DIV/0!	0	#DIV/0!
4921511I17Rik	0	0	0	0	0	0	0	0	0	0	0	0	0	0	0	0	0	0	0	0	0		4921511I17Rik	0	0	0	0	0	0		#DIV/0!	#DIV/0!	#DIV/0!
4921511M17Rik	0	0	0	0	0	0	0	0	0	0	0	0	0	0.949694	0	0	0	0	0	0	0		4921511M17Rik	0	0	0	0	0.237424	0		#DIV/0!	0	#DIV/0!
4921513H07Rik	1.68565	0	0	0	0	0	0	0	0	0	0	0	0	0	0	0	0	0.606365	0.935099	0	0		4921513H07Rik	0.561884	0	0	0	0	0.308293		#DIV/0!	#DIV/0!	0
4921513I03Rik	0.842825	0	0	0	0	0	0	0	0	0	0	0	0	0	0	0	0	0	0	0	0		4921513I03Rik	0.280942	0	0	0	0	0		#DIV/0!	#DIV/0!	0
4921515E04Rik	0	0	0	0	0	0	0	0	0	0	0	0	0	0	0	0	0	0	0	0	0		4921515E04Rik	0	0	0	0	0	0		#DIV/0!	#DIV/0!	#DIV/0!
4921517D16Rik	0	0	0	0	0	0	0	0	0	0	2.79419	0	0	0	0	0	0	0	0.935099	0	1.28257		4921517D16Rik	0	0	0	0.931397	0	0.443534		#DIV/0!	#DIV/0!	#DIV/0!
4921517D22Rik	0	0	0	0	0	0	0	0	0	0	0	0	0	0	0	0	0	0	0	0.810552	0		4921517D22Rik	0	0	0	0	0	0.16211		#DIV/0!	#DIV/0!	#DIV/0!
4921518K17Rik	0	0	0	0	0	0	0	0	0	0	13.9709	0	0	0	0	0	0	0	1.8702	0	6.41286		4921518K17Rik	0	0	0	4.65698	0	1.65661		#DIV/0!	#DIV/0!	#DIV/0!
4921524J17Rik	144.966	148.408	202.097	371.712	144.815	112.247	107.29	153.038	156.855	109.148	197.456	126.773	107.442	102.567	90.0822	107.035	103.039	118.848	104.731	59.1703	44.89		4921524J17Rik	165.157	209.591	139.061	144.459	101.781	86.1356		0.787996	1.62266	0.841991
4921524L21Rik	0	0	0	0	0	0	0	0	0	0	6.51978	0	2.28599	1.89939	1.01216	0	1.19813	0	0	0.810552	0		4921524L21Rik	0	0	0	2.17326	1.29939	0.401736		#DIV/0!	0	#DIV/0!
4921525O09Rik	0	0	0	0	0	0	0	0	0	0	0	0	9.14397	0.949694	8.09727	12.1171	2.39625	7.27638	5.6106	4.86331	6.41286		4921525O09Rik	0	0	0	0	7.57702	5.31188		#DIV/0!	0	#DIV/0!
4921528I07Rik	0	0	0	0	0	0	0	0	0	0	0	0	0	0	0	0	0	0	0	0	0		4921528I07Rik	0	0	0	0	0	0		#DIV/0!	#DIV/0!	#DIV/0!
4921529L05Rik	0	0	0	0	4.58689	0	0	0	0	0	0	0	11.43	2.84908	4.04864	0	0	0	3.7404	0	1.28257		4921529L05Rik	0	1.52896	0	0	4.58192	1.00459		0	0	#DIV/0!
4921530L21Rik	0	0	0	0	0	0	0	0	0	0	0	0	0	0	0	0	0	5.45728	0	0	5.13029		4921530L21Rik	0	0	0	0	0	2.11751		#DIV/0!	#DIV/0!	#DIV/0!
4921531C22Rik	13.4852	25.8851	21.953	21.9132	7.86324	19.492	7.15265	8.86318	20.2737	60.8526	33.5303	35.919	137.16	64.5792	64.7782	32.9856	47.925	29.7119	36.4689	86.7291	55.1506		4921531C22Rik	20.4411	16.4228	12.0965	43.4339	74.8756	51.1971		1.24468	0.273001	0.591774
4921531P14Rik	0	0	0	0	0	0	0	0	0	0	0	0	0	0	0	0	0	0	0	0.810552	0		4921531P14Rik	0	0	0	0	0	0.16211		#DIV/0!	#DIV/0!	#DIV/0!
4921533I20Rik	0	0	0	0	0	0	0	0	0	0	0	0	0	0	0	0	0	0	0	0	0		4921533I20Rik	0	0	0	0	0	0		#DIV/0!	#DIV/0!	#DIV/0!
4921534H16Rik	0	0	0	0	0	0	0	0	0	0	0	0	0	0	0	0	0	0	0	0	0		4921534H16Rik	0	0	0	0	0	0		#DIV/0!	#DIV/0!	#DIV/0!
4921536K21Rik	6.7426	14.6682	3.87406	8.11598	19.0028	14.1149	28.6106	18.3172	1.06704	37.6706	19.5593	33.8061	2.28599	7.59756	7.08512	26.2538	29.9532	24.861	18.702	12.9688	23.0863		4921536K21Rik	8.4283	13.7446	15.9983	30.3454	10.8056	21.9142		0.61321	0.779992	1.89816
4921539E11Rik	0	0	0	0	0	0	0	0	0	0	0	0	0	0	0	0	0	0	0	0	0		4921539E11Rik	0	0	0	0	0	0		#DIV/0!	#DIV/0!	#DIV/0!
4921539H07Rik	0	0	0	0	0	0	0	0	0	0	0	0	0	0	0	0	0	0	0.935099	0	0		4921539H07Rik	0	0	0	0	0	0.18702		#DIV/0!	#DIV/0!	#DIV/0!
4922502D21Rik	0	0	0	0	0	0	0	0	0	0	0	0	0	0	0	0	0	0.606365	0	0	2.56514		4922502D21Rik	0	0	0	0	0	0.634302		#DIV/0!	#DIV/0!	#DIV/0!
4922502H24Rik	0	0	0	0	0	0	0	0	0	0	0	0	0	0	0	0	0	0	0	0	0		4922502H24Rik	0	0	0	0	0	0		#DIV/0!	#DIV/0!	#DIV/0!
4922502N22Rik	0	0	0	0	0	0	0	0	0	0	0	0	0	0.949694	0	0	0	0	0	0	0		4922502N22Rik	0	0	0	0	0.237424	0		#DIV/0!	0	#DIV/0!
4930401C15Rik	0	0	0	0	0	0	0	0	0	0	0	0	0	0	0	0	0	0	0	0	0		4930401C15Rik	0	0	0	0	0	0		#DIV/0!	#DIV/0!	#DIV/0!
4930401G09Rik	0	0	0	0	0	0	0	0	0	0	0	0	0	0	0	0	0	0	0	0	0		4930401G09Rik	0	0	0	0	0	0		#DIV/0!	#DIV/0!	#DIV/0!
4930401O10Rik	0	0	0	0	0	0	0	0	0	0.965914	0	0	0	0	0	0	0	4.85092	0.935099	0	2.56514		4930401O10Rik	0	0	0	0.321971	0	1.67023		#DIV/0!	#DIV/0!	#DIV/0!
4930401O12Rik	0	0	0	0	0	0	0	0	0	0	0	0	0	0	0	0	0	0	0	0	0		4930401O12Rik	0	0	0	0	0	0		#DIV/0!	#DIV/0!	#DIV/0!
4930402D18Rik	0	0	0	0	0	0	0	0	0	0	0	0	0	0	0	0	0	0	0	0	0		4930402D18Rik	0	0	0	0	0	0		#DIV/0!	#DIV/0!	#DIV/0!
4930402F06Rik	0	0	0	0	0	0	0	0	0	0	0	0	0	0	0	0	0	0	2.8053	0	0		4930402F06Rik	0	0	0	0	0	0.56106		#DIV/0!	#DIV/0!	#DIV/0!
4930402F11Rik	0	0	0	0	0	0	0	0	0	0	0	0	6.85798	12.346	29.3526	17.5025	10.7831	12.7337	40.2093	16.211	14.1083		4930402F11Rik	0	0	0	0	16.5148	18.8091		#DIV/0!	0	#DIV/0!
4930402H24Rik	274.761	205.355	142.695	155.827	329.601	169.379	157.358	276.531	252.888	242.444	247.751	163.748	240.029	365.632	279.356	197.913	256.399	254.067	234.71	140.226	194.951		4930402H24Rik	207.604	218.269	228.926	217.981	270.733	216.07		0.951138	0.766821	1.10271
4930402K13Rik	0	0	0	0	0	0	0	0	4.26816	0	0	0	0	0	0	0	0	0	0	0	0		4930402K13Rik	0	0	1.42272	0	0	0		#DIV/0!	#DIV/0!	#DIV/0!
4930403D09Rik	0	0	0	0	0	0	0	0	0	0	0	0	0	0	0	0.673175	0	0	0	0	0		4930403D09Rik	0	0	0	0	0.168294	0		#DIV/0!	0	#DIV/0!
4930404A05Rik	0	0	0	0	0	0	0	0	0	0	0	0	0	0	0	0	0	0	0	0	0		4930404A05Rik	0	0	0	0	0	0		#DIV/0!	#DIV/0!	#DIV/0!
4930404H11Rik	0	0	0	0	0	0	0	0	0	0	0	0	0	0	0	0	0	0	0	0	0		4930404H11Rik	0	0	0	0	0	0		#DIV/0!	#DIV/0!	#DIV/0!
4930404H24Rik	0	0	0	0	0	0	0	2.36351	0	0	4.65698	0	0	0.949694	0	0	0	1.21273	16.8318	0	0		4930404H24Rik	0	0	0.787838	1.55233	0.237424	3.6089		#DIV/0!	0	#DIV/0!
4930404I05Rik	0.842825	0	0	3.24639	0	0	0	1.18176	0	0	0	0	0	0	0	0	0	0	0.935099	0	0		4930404I05Rik	0.280942	1.08213	0.393919	0	0	0.18702		0.259619	#DIV/0!	1.40214
4930404I20Rik	0	0	0	0	0	0	0	0	0	0	0	0	0	0	0	0	0	0	0	0	0		4930404I20Rik	0	0	0	0	0	0		#DIV/0!	#DIV/0!	#DIV/0!
4930404K13Rik	0	0	0	0	0	0	0	0	0	0	0	0	0	0	0	0	0	0	0	0	0		4930404K13Rik	0	0	0	0	0	0		#DIV/0!	#DIV/0!	#DIV/0!
4930404N11Rik	5.89978	11.2169	10.9765	0	11.7949	16.8034	28.6106	15.9537	0	2.89774	10.2454	5.28221	18.2879	4.74847	18.2189	10.7708	35.9438	12.7337	31.7934	44.5804	52.5854		4930404N11Rik	9.36439	9.53276	14.8548	6.14177	13.0065	35.5273		0.982337	0.719976	1.5863
4930405A10Rik	0	0	0	0	0	0	0	0	0	0	0	0	0	0	0	0	0	0	0	0	0		4930405A10Rik	0	0	0	0	0	0		#DIV/0!	#DIV/0!	#DIV/0!
4930405A21Rik	1.68565	8.62838	3.87406	12.174	0	4.70496	0	1.77264	9.60335	7.72731	3.72559	9.50797	6.85798	0	2.02432	0	5.99063	0.606365	0	29.1799	6.41286		4930405A21Rik	4.72936	5.62631	3.792	6.98696	2.22057	8.43795		0.840579	2.12979	0.801798
4930405D01Rik	0	0	0	0	0	0	0	0	0	0	0	0	0	0	0	0	0	0	2.8053	0	0		4930405D01Rik	0	0	0	0	0	0.56106		#DIV/0!	#DIV/0!	#DIV/0!
4930405D11Rik	0	0	0	0	0	0	0	0	0	0	0	0	0	0	0	0	0	0	0	0	0		4930405D11Rik	0	0	0	0	0	0		#DIV/0!	#DIV/0!	#DIV/0!
4930405J17Rik	0	0	0	0	0	0	0	5.90878	0	0	0	0	0	0	0	0	0	0	5.6106	0	0		4930405J17Rik	0	0	1.96959	0	0	1.12212		#DIV/0!	#DIV/0!	#DIV/0!
4930405L22Rik	0	0	0	0	0	0	0	0	0	0	0	0	0	0	0	0	2.39625	0	0	0	0		4930405L22Rik	0	0	0	0	0	0.47925		#DIV/0!	#DIV/0!	#DIV/0!
4930405O22Rik	28.6561	31.0622	14.2049	22.7248	31.4529	12.0985	0	14.772	1.06704	39.6025	22.3535	3.16932	6.85798	6.64786	14.1702	28.2733	13.1794	10.3082	23.3775	1.6211	20.5211		4930405O22Rik	24.641	22.0921	5.27967	21.7084	13.9874	13.8015		1.11538	1.76167	0.214263
4930406D18Rik	0	0	0	0	0	0	0	0	0	0	0	0	0	11.3963	34.4134	17.5025	26.3588	21.2228	11.2212	4.86331	17.956		4930406D18Rik	0	0	0	0	15.8281	16.3244		#DIV/0!	0	#DIV/0!
4930407G08Rik	0	0	0	0	0	0	0	0	0	0	0	0	0	0	6.07296	1.34635	1.19813	0	0	0	0		4930407G08Rik	0	0	0	0	1.85483	0.239625		#DIV/0!	0	#DIV/0!
4930407I02Rik	0	0	0	0	0	0	0	0	0	0	0	0	0	0	0	0	0	0	0	0	0		4930407I02Rik	0	0	0	0	0	0		#DIV/0!	#DIV/0!	#DIV/0!
4930407I10Rik	0	0	0	0	0	0	0	0	0	0	0	0	0	0	0	0	0	0	0	0	1.28257		4930407I10Rik	0	0	0	0	0	0.256514		#DIV/0!	#DIV/0!	#DIV/0!
4930407I19Rik	0	0	0	0	0	0	0	0	0	0	0	0	0	0	0	0	0	0	0	0	0		4930407I19Rik	0	0	0	0	0	0		#DIV/0!	#DIV/0!	#DIV/0!
4930412B13Rik	0	0	0	0	0	0	0	0	0	0	0	0	0	0	0	0	0	0	0	0	8.978		4930412B13Rik	0	0	0	0	0	1.7956		#DIV/0!	#DIV/0!	#DIV/0!
4930412C18Rik	0	0.862838	0	8.92758	0.65527	0	7.15265	5.90878	0	0	2.79419	2.11288	0	11.3963	1.01216	11.444	1.19813	4.24455	0	0	5.13029		4930412C18Rik	0.287613	3.19428	4.35381	1.63569	5.96312	2.11459		0.0900397	0.0482319	15.1378
4930412D23Rik	0	0	0	0	0	0	0	0	0	0	0	0	0	0	1.01216	0	0	0	0	0	0		4930412D23Rik	0	0	0	0	0.25304	0		#DIV/0!	0	#DIV/0!
4930412E21Rik	0	0	0	0	0	0	0	0	0	0	0	0	2.28599	0	0	0	0	0	0.935099	0	1.28257		4930412E21Rik	0	0	0	0	0.571498	0.443534		#DIV/0!	0	#DIV/0!
4930412L05Rik	0	0	0	0	0	0	0	0	0	0	0	0	0	0	0	0	0	0	3.7404	0	0		4930412L05Rik	0	0	0	0	0	0.74808		#DIV/0!	#DIV/0!	#DIV/0!
4930412O13Rik	0	0	0	0	0	0	0	0	0	0	0	0	0	0	0	0	0	0.606365	2.8053	0	0		4930412O13Rik	0	0	0	0	0	0.682333		#DIV/0!	#DIV/0!	#DIV/0!
4930413E15Rik	0	0	0	0	0	0	0	0	0	0	0	0	0	0	0	0	0	0	0	0	0		4930413E15Rik	0	0	0	0	0	0		#DIV/0!	#DIV/0!	#DIV/0!
4930413F20Rik	0	0	0	0	0	1.34427	0	3.54527	0	0	0	0	0	0	0	0	0	0	0	0	7.69543		4930413F20Rik	0	0.448092	1.18176	0	0	1.53909		0	#DIV/0!	#DIV/0!
4930413G21Rik	0	0	0	0	0.65527	0	0	4.13615	0	0	0.931397	0	0	1.89939	0	4.03905	2.39625	1.81909	0.935099	12.9688	7.69543		4930413G21Rik	0	0.218423	1.37872	0.310466	1.48461	5.16294		0	0	#DIV/0!
4930413M19Rik	0	0	0	0	0	0	0	0	0	0	0	0	0	0	0	0	0	0	0	0	0		4930413M19Rik	0	0	0	0	0	0		#DIV/0!	#DIV/0!	#DIV/0!
4930414F18Rik	0	0	0	0	0	0	0	0	0	0	0	0	0	0	0	0	0	0	0	0	0		4930414F18Rik	0	0	0	0	0	0		#DIV/0!	#DIV/0!	#DIV/0!
4930414L22Rik	0	0	0	0	0	0	0	0	0	0	0	0	178.307	132.957	58.7052	29.6197	81.4726	97.0184	67.3272	95.6452	94.9103		4930414L22Rik	0	0	0	0	99.8974	87.2747		#DIV/0!	0	#DIV/0!
4930414N06Rik	0	0	0	0	0	0	0	0	0	0	0	0	0	0	0	0	0	0	0	0	0		4930414N06Rik	0	0	0	0	0	0		#DIV/0!	#DIV/0!	#DIV/0!
4930415F15Rik	0	0	0	0	0	0	0	0	0	0	0	0	0	0	0	0	0	0	0	0	0		4930415F15Rik	0	0	0	0	0	0		#DIV/0!	#DIV/0!	#DIV/0!
4930415L06Rik	0	0	0	0	0	0	0	0	0	0	0	0	0	0	0	0	0	0	0	0	0		4930415L06Rik	0	0	0	0	0	0		#DIV/0!	#DIV/0!	#DIV/0!
4930415O20Rik	14.328	18.1196	8.3938	21.9132	17.037	12.0985	14.3053	3.54527	33.0782	32.8411	21.4221	24.2982	2.28599	10.4466	6.07296	16.1562	15.5756	11.5209	3.7404	23.506	5.13029		4930415O20Rik	13.6138	17.0162	16.9763	26.1871	8.74045	11.8947		0.800049	1.55756	1.24699
4930417H01Rik	10.1139	6.9027	8.3938	22.7248	20.9686	20.1641	7.15265	11.2267	0	18.3524	17.6965	26.411	9.14397	12.346	13.1581	29.6197	2.39625	17.5846	1.8702	18.6427	1.28257		4930417H01Rik	8.47013	21.2858	6.12645	20.82	16.0669	8.35526		0.397923	0.527178	0.7233
4930417O13Rik	0	0	0	0	0	0	0	0	0	0	0	0	0	0	0	0	0	0	0	0	1.28257		4930417O13Rik	0	0	0	0	0	0.256514		#DIV/0!	#DIV/0!	#DIV/0!
4930417O22Rik	0	0	0	0	0	0	0	0	0	0	0	0	0	0	0	0	0	0	0	0	0		4930417O22Rik	0	0	0	0	0	0		#DIV/0!	#DIV/0!	#DIV/0!
4930419G24Rik	0	0	0	0	0	0	0	0	0	0	0	0	0	0	0	0	0	0	0	0	0		4930419G24Rik	0	0	0	0	0	0		#DIV/0!	#DIV/0!	#DIV/0!
4930421P05Rik	0	0	0	0	0	0	0	0	0	0	0	0	0	0	0	0.673175	0	0.606365	0	0	0		4930421P05Rik	0	0	0	0	0.168294	0.121273		#DIV/0!	0	#DIV/0!
4930421P07Rik	0	0	0	0	0	0	0	0	0	0	0	0	0	0	0	0	0	0	0	0	0		4930421P07Rik	0	0	0	0	0	0		#DIV/0!	#DIV/0!	#DIV/0!
4930423D24Rik	0	0	0	0	0	0	0	0	0	0	0	0	0	0	0	0	0	0	0	0	0		4930423D24Rik	0	0	0	0	0	0		#DIV/0!	#DIV/0!	#DIV/0!
4930423M02Rik	0	0	0	0	0	0	0	0	0	0	0	0	0	0	0	0	0	0	0	0	0		4930423M02Rik	0	0	0	0	0	0		#DIV/0!	#DIV/0!	#DIV/0!
4930425K10Rik	0	0	0	0	0	0	0	0	0	0	0	0	0	0	0	0	0	0	0	0	1.28257		4930425K10Rik	0	0	0	0	0	0.256514		#DIV/0!	#DIV/0!	#DIV/0!
4930425L21Rik	0	0	0	0	0	0	0	0	0	0	0	0	0	0	0	0	0	0	0	0	0		4930425L21Rik	0	0	0	0	0	0		#DIV/0!	#DIV/0!	#DIV/0!
4930425O10Rik	0	0	0	0	0	0	0	0	0	0	0	0	0	0	0	0	0	0	0	0	0		4930425O10Rik	0	0	0	0	0	0		#DIV/0!	#DIV/0!	#DIV/0!
4930426D05Rik	0	0	0	0	0	0	0	0	0	0	0	0	0	0	0	0	0	0	0	0	0		4930426D05Rik	0	0	0	0	0	0		#DIV/0!	#DIV/0!	#DIV/0!
4930426I24Rik	0	0	6.45677	0	1.31054	1.34427	0	2.36351	0	0	0	0	0	0	0	4.03905	2.39625	1.81909	0	0	0		4930426I24Rik	2.15226	0.884938	0.787838	0	1.00976	0.843069		2.4321	2.13145	0.366052
4930426L09Rik	0	0	0	0	0	0	0	0	0	0	0	0	0	0	0	0	0	0	0	0	0		4930426L09Rik	0	0	0	0	0	0		#DIV/0!	#DIV/0!	#DIV/0!
4930427A07Rik	251.162	232.103	201.451	230.494	199.857	184.166	143.053	238.715	240.084	74.3753	172.308	113.039	480.059	308.651	254.052	527.096	315.107	334.107	517.11	480.657	493.79		4930427A07Rik	228.239	204.839	207.284	119.908	392.464	428.154		1.11424	0.581553	0.908189
4930428D18Rik	0	0	0	0	0	0	0	0	0	0	0	0	0	0	0	0	0	0	0	0	0		4930428D18Rik	0	0	0	0	0	0		#DIV/0!	#DIV/0!	#DIV/0!
4930428D20Rik	0	0	0	0	0	0	0	0	0	0	0	0	0	0	0	0	0	0	0	0	0		4930428D20Rik	0	0	0	0	0	0		#DIV/0!	#DIV/0!	#DIV/0!
4930428E07Rik	0	0	0	0	0	0	0	0	0	0	0	0	0	0	0	0	0	0	0	0	0		4930428E07Rik	0	0	0	0	0	0		#DIV/0!	#DIV/0!	#DIV/0!
4930428G15Rik	2.52848	12.9426	1.29135	6.49279	9.82905	10.0821	7.15265	2.95439	0	7.72731	6.51978	0	4.57199	3.79878	15.1824	6.05857	13.1794	12.1273	4.6755	0	1.28257		4930428G15Rik	5.58746	8.8013	3.36902	4.74903	7.40293	6.25295		0.634845	0.754764	0.60296
4930428N03Rik	0	0	0	0	0	0	0	0	0	0	0	0	0	0	0	0	0	0	0	0	0		4930428N03Rik	0	0	0	0	0	0		#DIV/0!	#DIV/0!	#DIV/0!
4930428O21Rik	0	0	0	9.73918	1.31054	0	0	0	0	0	0	0	0	1.89939	0	4.03905	0	3.63819	7.4808	0	0		4930428O21Rik	0	3.68324	0	0	1.48461	2.2238		0	0	#DIV/0!
4930429B21Rik	4.21413	0	8.3938	12.174	1.96581	1.34427	0	0	0	1.93183	12.1082	7.39509	0	6.64786	4.04864	0	2.39625	5.45728	9.35099	21.0744	2.56514		4930429B21Rik	4.20264	5.16135	0	7.14502	2.67412	8.16881		0.814252	1.5716	0
4930429D17Rik	0	0	0	0	0	0	0	0	0	0	0	0	0	0	0	0	0	0	0	0	0		4930429D17Rik	0	0	0	0	0	0		#DIV/0!	#DIV/0!	#DIV/0!
4930429F11Rik	0	0	0	0	0	0	0	0	0	0	0	0	0	0	0	0	0	0	0	0	0		4930429F11Rik	0	0	0	0	0	0		#DIV/0!	#DIV/0!	#DIV/0!
4930429F24Rik	1.68565	0.862838	1.29135	0	2.62108	2.01641	0	0	0	10.625	0	4.22577	2.28599	0	0	0	0	0.606365	0	0	5.13029		4930429F24Rik	1.27995	1.54583	0	4.95027	0.571498	1.14733		0.828	2.23963	0
4930429P21Rik	0	0	0	0	0	0	0	0	0	0	0	0	0	0	2.02432	0	0	0	0	0	0		4930429P21Rik	0	0	0	0	0.50608	0		#DIV/0!	0	#DIV/0!
4930430A15Rik	0	0	0	0	0	0	0	0	0	0	0	0	0	0	0	6.73175	0	0	0	0	0		4930430A15Rik	0	0	0	0	1.68294	0		#DIV/0!	0	#DIV/0!
4930430E12Rik	0	0	0	0	0	0	0	0.590878	0	0	0	0	0	0	1.01216	0	0	0	0	0	0		4930430E12Rik	0	0	0.196959	0	0.25304	0		#DIV/0!	0	#DIV/0!
4930430F08Rik	53.9408	59.5358	89.749	78.725	72.0797	64.5252	35.7633	62.6331	48.0168	28.9774	45.6384	59.1607	73.1518	37.9878	47.5715	56.5467	21.5663	49.7219	50.4954	33.2326	52.5854		4930430F08Rik	67.7419	71.7766	48.8044	44.5922	53.8144	41.5203		0.943787	1.25881	0.720446
4930430F21Rik	0	0	0	0	0	0	0	0	0	0	0	0	0	0	0	0	0	0	0	0	0		4930430F21Rik	0	0	0	0	0	0		#DIV/0!	#DIV/0!	#DIV/0!
4930430J02Rik	0	0	0	0	0	0	0	0	0	0	0	0	0	0	0	0	0	0	0	0	0		4930430J02Rik	0	0	0	0	0	0		#DIV/0!	#DIV/0!	#DIV/0!
4930431F10Rik	0	0	0	0	0	0	0	0	0	0	0	0	0	0	0	0	0	0	0	0	0		4930431F10Rik	0	0	0	0	0	0		#DIV/0!	#DIV/0!	#DIV/0!
4930431F12Rik	0	0	0	0	0	0	0	0	0	0	0	0	0	0.949694	0	0.673175	0	0	5.6106	0	0		4930431F12Rik	0	0	0	0	0.405717	1.12212		#DIV/0!	0	#DIV/0!
4930431P03Rik	0	0	0	0	0	0	0	0	0	0	0	4.22577	0	0	0	0	0	2.42546	0	0	0		4930431P03Rik	0	0	0	1.40859	0	0.485092		#DIV/0!	#DIV/0!	#DIV/0!
4930431P22Rik	0	0	0	0	0	0	0	0	0	0	0	0	0	0	0	0	0	0.606365	0.935099	0.810552	3.84771		4930431P22Rik	0	0	0	0	0	1.23995		#DIV/0!	#DIV/0!	#DIV/0!
4930432E11Rik	0	0	0	0	0	0	0	0	0	0	0	0	0	0	0	0.673175	0	0	0.935099	0	2.56514		4930432E11Rik	0	0	0	0	0.168294	0.700048		#DIV/0!	0	#DIV/0!
4930432J09Rik	0	0	2.58271	0	0	0	0	0	0	0	0	0	0	0	0	0	0	0	0	0	0		4930432J09Rik	0.860902	0	0	0	0	0		#DIV/0!	#DIV/0!	0
4930432K21Rik	0.842825	0.862838	5.81109	0	0	0	0	0	9.60335	0	0	2.11288	2.28599	4.74847	4.04864	4.71222	0	3.03182	0	0	0		4930432K21Rik	2.50558	0	3.20112	0.704294	3.94883	0.606365		#DIV/0!	0.634513	1.27759
4930432L08Rik	0	0	0	0	0	0	0	0	0	0	0	0	0	0	5.0608	0	0	0	0	0	2.56514		4930432L08Rik	0	0	0	0	1.2652	0.513029		#DIV/0!	0	#DIV/0!
4930432M17Rik	0	0	0	0	0	0	0	0	0	0	0	0	0	0	0	0	0	0	0	0	0		4930432M17Rik	0	0	0	0	0	0		#DIV/0!	#DIV/0!	#DIV/0!
4930432O09Rik	0	0	0	0	0	0	0	0	0	0	0	0	0	0	0	0	0	0	0.935099	0	8.978		4930432O09Rik	0	0	0	0	0	1.98262		#DIV/0!	#DIV/0!	#DIV/0!
4930433B08Rik	0	0	0	0	0	0	0	0	0	0	0	0	0	0	0	0	0	0	0.935099	0	0		4930433B08Rik	0	0	0	0	0	0.18702		#DIV/0!	#DIV/0!	#DIV/0!
4930433I11Rik	0	0	0	0	0	0	0	0	0	0	0	0	0	0	0	0	0	0	0	0	0		4930433I11Rik	0	0	0	0	0	0		#DIV/0!	#DIV/0!	#DIV/0!
4930433N12Rik	0	0	3.87406	0	0	0	0	0	0	0	0	0	0	0	0	0	0	0	6.5457	0	0		4930433N12Rik	1.29135	0	0	0	0	1.30914		#DIV/0!	#DIV/0!	0
4930434B07Rik	0	0	0	0	0	0	0	0	0	0	0	0	0	0	0	0	0	0	0	0	0		4930434B07Rik	0	0	0	0	0	0		#DIV/0!	#DIV/0!	#DIV/0!
4930434J06Rik	0	0	0	0	0	0	0	0	0	0	0	0	0	0	0	0	0	0	0	0	0		4930434J06Rik	0	0	0	0	0	0		#DIV/0!	#DIV/0!	#DIV/0!
4930435E12Rik	0	0	0	0	0	0	0	0	0	0	0	0	0	0	0	0	0	0	0	0	0		4930435E12Rik	0	0	0	0	0	0		#DIV/0!	#DIV/0!	#DIV/0!
4930435F18Rik	0	0	0	0	0	0	0	0	0	0	0	0	0	0	0	0	0	0	0	0	0		4930435F18Rik	0	0	0	0	0	0		#DIV/0!	#DIV/0!	#DIV/0!
4930437M23Rik	0	0	0	0	0	0	0	0	0	0	0	0	0	0	0	0	0	0	0	0	0		4930437M23Rik	0	0	0	0	0	0		#DIV/0!	#DIV/0!	#DIV/0!
4930438A08Rik	0	0	0	0	0	0	0	0	0	0	0	0	0	0	0	0	0	0	0	0	0		4930438A08Rik	0	0	0	0	0	0		#DIV/0!	#DIV/0!	#DIV/0!
4930438E09Rik	0	0	0	0	0	0	0	0	0	0	0	0	0	0	0	0	0	0	0	0	0		4930438E09Rik	0	0	0	0	0	0		#DIV/0!	#DIV/0!	#DIV/0!
4930439A04Rik	0	0.862838	0.645677	0	0	0	0	0	0	0.965914	0	9.50797	66.2938	29.4405	87.0457	21.5416	20.3681	26.0737	63.5868	25.1271	65.4111		4930439A04Rik	0.502838	0	0	3.4913	51.0804	40.1134		#DIV/0!	0.00984405	0
4930440C22Rik	0	0	0	0	0	0	0	0	0	0	0	0	0	0	0	0	0	0	0	0	0		4930440C22Rik	0	0	0	0	0	0		#DIV/0!	#DIV/0!	#DIV/0!
4930440I19Rik	0	0	0	0	0	0	0	0	0	0	0	0	0	0	0	0	0	0	0	0	0		4930440I19Rik	0	0	0	0	0	0		#DIV/0!	#DIV/0!	#DIV/0!
4930441J16Rik	0	0	0	0	0	0	0	0	0	0	0	0	0	0	0	0	0	0	0	0	0		4930441J16Rik	0	0	0	0	0	0		#DIV/0!	#DIV/0!	#DIV/0!
4930442E04Rik	0	0	0	0	0	0	0	0	0	0	0	0	0	0	0	0	0	0	0	0	1.28257		4930442E04Rik	0	0	0	0	0	0.256514		#DIV/0!	#DIV/0!	#DIV/0!
4930442J19Rik	0	0	0	0	0	0	0	0	0	0	0	0	0	0	0	0	0	0	0.935099	0	0		4930442J19Rik	0	0	0	0	0	0.18702		#DIV/0!	#DIV/0!	#DIV/0!
4930442L01Rik	0	0	0	0	0	0	0	0	0	0	0	0	0	0	0	0	0	0	0	0	0		4930442L01Rik	0	0	0	0	0	0		#DIV/0!	#DIV/0!	#DIV/0!
4930443O20Rik	0	0	0	0	0	0	0	0	0	0	0	0	0	0	0	0	0	0	0	0	0		4930443O20Rik	0	0	0	0	0	0		#DIV/0!	#DIV/0!	#DIV/0!
4930444A19Rik	0	0	0	0	0	0	0	0	0	0	0	0	0	0	0	0	0	0	0	0	0		4930444A19Rik	0	0	0	0	0	0		#DIV/0!	#DIV/0!	#DIV/0!
4930444F02Rik	0	0	0	0	0	0	7.15265	0	0	0	0	0	0	0	0	0	0	0	2.8053	0	0		4930444F02Rik	0	0	2.38422	0	0	0.56106		#DIV/0!	#DIV/0!	#DIV/0!
4930444G20Rik	0	0	0	0	0	0	0	0	0	0	0.931397	0	0	4.74847	1.01216	0	3.59438	0	0.935099	0.810552	0		4930444G20Rik	0	0	0	0.310466	1.44016	1.06801		#DIV/0!	0	#DIV/0!
4930444M15Rik	0	0	0	0	0.65527	0	0	0	0	0	0	0	0	0	0	0	0	0	0	0	5.13029		4930444M15Rik	0	0.218423	0	0	0	1.02606		0	#DIV/0!	#DIV/0!
4930444P10Rik	0	0	0	0	0	0	0	0	0	0	0	0	0	0	0	0	0	0	0	0	0		4930444P10Rik	0	0	0	0	0	0		#DIV/0!	#DIV/0!	#DIV/0!
4930445E18Rik	0	0	0	0	0	0	0	0	0	0	0	0	0	0	2.02432	0	0	0	3.7404	0	0		4930445E18Rik	0	0	0	0	0.50608	0.74808		#DIV/0!	0	#DIV/0!
4930445N18Rik	0	0	0	0	0	0	0	0	0	0	0	0	0	0	0	0	0	0	0	0	0		4930445N18Rik	0	0	0	0	0	0		#DIV/0!	#DIV/0!	#DIV/0!
4930447A16Rik	0	0	0	0	0	0	0	0	0	0	2.79419	0	0	3.79878	1.01216	0.673175	0	0	1.8702	0	0		4930447A16Rik	0	0	0	0.931397	1.37103	0.37404		#DIV/0!	0	#DIV/0!
4930447C04Rik	0	0	0	1.6232	0	0	0	0	0	0	0	0	0	0	0	0	0	0	0.935099	0	0		4930447C04Rik	0	0.541066	0	0	0	0.18702		0	#DIV/0!	#DIV/0!
4930447F24Rik	10.9567	4.31419	2.58271	5.68119	9.82905	2.01641	7.15265	4.72703	0	0	3.72559	0	0	2.84908	1.01216	0	14.3775	11.5209	8.4159	14.5899	14.1083		4930447F24Rik	5.95121	5.84222	3.95989	1.24186	0.965311	12.6025		1.01866	6.16507	0.665393
4930447J18Rik	0	0	0	0	0	0	0	0	0	0	0	0	0	0	0	0	0	0	0	0	0		4930447J18Rik	0	0	0	0	0	0		#DIV/0!	#DIV/0!	#DIV/0!
4930447K03Rik	10.9567	0	1.93703	0	1.96581	1.34427	7.15265	10.0449	0	16.4205	0	0	4.57199	0	1.01216	0	3.59438	7.27638	4.6755	9.72663	12.8257		4930447K03Rik	4.29792	1.10336	5.73253	5.47351	1.39604	7.61972		3.8953	3.07866	1.33379
4930447M23Rik	0	0	0	0	0	0	0	0.590878	0	0	0	0	0	0	0	2.01952	0	0	0	0	0		4930447M23Rik	0	0	0.196959	0	0.504881	0		#DIV/0!	0	#DIV/0!
4930447N08Rik	0	2.58851	0	0.811598	0	1.34427	0	0	0	0	0	0	9.14397	0	0	0	2.39625	0	0	0	5.13029		4930447N08Rik	0.862838	0.718624	0	0	2.28599	1.50531		1.20068	0.377445	0
4930448C13Rik	0	0	0	0	0	0	0	0	0	0	0	0	0	0	0	0	0	0	0	0	0		4930448C13Rik	0	0	0	0	0	0		#DIV/0!	#DIV/0!	#DIV/0!
4930448F12Rik	0	0	0	0	0	0	0	0	0	0	0	0	0	0	0	0	0	0	0	0	0		4930448F12Rik	0	0	0	0	0	0		#DIV/0!	#DIV/0!	#DIV/0!
4930448H16Rik	0	0	0	0	0	0	0	0	0	0	0	0	0	0	0	0	0	0	0	0	0		4930448H16Rik	0	0	0	0	0	0		#DIV/0!	#DIV/0!	#DIV/0!
4930448I06Rik	0	0	0	0	0	0	0	0	0	0	0	0	0	0	0	0	0	0	0	0	0		4930448I06Rik	0	0	0	0	0	0		#DIV/0!	#DIV/0!	#DIV/0!
4930448I18Rik	1.68565	0	0	0	0	0	0	1.77264	22.4078	0	0	0	0	1.89939	0	8.0781	0	0.606365	0	0.810552	0		4930448I18Rik	0.561884	0	8.06015	0	2.49437	0.283383		#DIV/0!	0.225261	14.3449
4930448K20Rik	0	0	0	0	0	0	0	0	0	0	1.86279	2.11288	0	0	2.02432	0	1.19813	0	0.935099	0.810552	0		4930448K20Rik	0	0	0	1.32523	0.50608	0.588756		#DIV/0!	0	#DIV/0!
4930449C09Rik	0	0	0	0	0	0	0	0	0	0	0	0	9.14397	0	0	0	0	2.42546	0	0	3.84771		4930449C09Rik	0	0	0	0	2.28599	1.25463		#DIV/0!	0	#DIV/0!
4930449E01Rik	0	0	0	0	0	0	0	0	0	0	0	0	0	0	0	0	0	0	0	0	0		4930449E01Rik	0	0	0	0	0	0		#DIV/0!	#DIV/0!	#DIV/0!
4930449E18Rik	0	0	0	0	0	0	0	0	0	0	0	0	0	0	0	0	0	0	0	0.810552	0		4930449E18Rik	0	0	0	0	0	0.16211		#DIV/0!	#DIV/0!	#DIV/0!
4930449I24Rik	0	0	0	0	0	0	0	0	0	0	0	0	0	0	0	0	0	0	9.35099	0	0		4930449I24Rik	0	0	0	0	0	1.8702		#DIV/0!	#DIV/0!	#DIV/0!
4930451E10Rik	0	0	0	0	0	0	0	0	0	0	7.45117	0	0	0	1.01216	0	0	0	0	0	10.2606		4930451E10Rik	0	0	0	2.48372	0.25304	2.05211		#DIV/0!	0	#DIV/0!
4930451G09Rik	20.2278	17.2568	16.7876	5.68119	13.7607	6.04924	35.7633	18.3172	0	8.69322	13.9709	0	9.14397	7.59756	10.1216	16.1562	9.58501	9.09547	9.35099	27.5588	43.6074		4930451G09Rik	18.0907	8.49703	18.0268	7.55472	10.7548	19.8395		2.12906	1.6821	0.996469
4930451I11Rik	0	0	0	0	0	0	0	0	2.13408	0	0	0	0	0	2.02432	0	0	0	0	0	0		4930451I11Rik	0	0	0.711359	0	0.50608	0		#DIV/0!	0	#DIV/0!
4930452A19Rik	0	0	0	0	0	0	0	0	0	0	0	0	0	0	0	0	0	0	0	0	0		4930452A19Rik	0	0	0	0	0	0		#DIV/0!	#DIV/0!	#DIV/0!
4930452B06Rik	13.4852	11.2169	8.3938	0	1.31054	0.672137	0	0	0	0	0	0	0	0	3.03648	0	0	0	0	0	0		4930452B06Rik	11.032	0.660892	0	0	0.759119	0		16.6925	14.5326	0
4930452G13Rik	0	0	0	0	0	0	0	0	0	0	0	0	0	0	0	0	0	0	0	0	0		4930452G13Rik	0	0	0	0	0	0		#DIV/0!	#DIV/0!	#DIV/0!
4930452N14Rik	0	0	0	0	0	0	0	0	0	0	0	0	0	0	0	0	0	0	0	0	0		4930452N14Rik	0	0	0	0	0	0		#DIV/0!	#DIV/0!	#DIV/0!
4930453H23Rik	0	0	0	0	0	0	0	0	0	0	0	0	0	0	0	0	0	0	0	0	0		4930453H23Rik	0	0	0	0	0	0		#DIV/0!	#DIV/0!	#DIV/0!
4930453L07Rik	0	0	0	0	0	0	0	0	0	0	0	0	0	0	0	0	0	0	2.8053	0	0		4930453L07Rik	0	0	0	0	0	0.56106		#DIV/0!	#DIV/0!	#DIV/0!
4930453N24Rik	305.946	295.953	277.641	430.959	250.313	262.134	228.885	256.441	354.257	273.354	315.743	312.707	288.035	347.588	473.691	415.349	321.098	425.062	473.16	381.77	465.573		4930453N24Rik	293.18	314.468	279.861	300.601	381.166	413.333		0.932303	0.769167	0.954571
4930453O03Rik	0	0	0	0	0	0	0	0	0	0	0	0	0	0	0	0	0	0.606365	1.8702	0	0		4930453O03Rik	0	0	0	0	0	0.495313		#DIV/0!	#DIV/0!	#DIV/0!
4930455B14Rik	0	0	0	0	0	0	0	0	0	0	0	0	0	0	0	0	0	0	4.6755	0	0		4930455B14Rik	0	0	0	0	0	0.935099		#DIV/0!	#DIV/0!	#DIV/0!
4930455C13Rik	0	0	0	0	0	0	0	8.2723	0	0	0	0	0	0	0	0	0	0	0.935099	0	0		4930455C13Rik	0	0	2.75743	0	0	0.18702		#DIV/0!	#DIV/0!	#DIV/0!
4930455D15Rik	0	2.58851	0	0	0	0	0	0	0	0	0	0	0	0	0	1.34635	0	0	0	0	0		4930455D15Rik	0.862838	0	0	0	0.336587	0		#DIV/0!	2.56349	0
4930455F16Rik	0	0	0	0	0.65527	0	0	0	0	0	0	0	0	0	0	0	0	0	0	0	0		4930455F16Rik	0	0.218423	0	0	0	0		0	#DIV/0!	#DIV/0!
4930455G09Rik	0	0	1.29135	0	0	0.672137	0	0	0	8.69322	2.79419	3.16932	0	0.949694	0	0	0	0	0	0	11.5431		4930455G09Rik	0.430451	0.224046	0	4.88558	0.237424	2.30863		1.92126	1.81301	0
4930455H04Rik	0	0	0	0	0	0	0	0	0	0	0	0	2.28599	0	0	0	0	0	0	0	0		4930455H04Rik	0	0	0	0	0.571498	0		#DIV/0!	0	#DIV/0!
4930455J16Rik	0	0	0	0	0	0	0	0	0	0	0	0	0	0	0	0	0	0	0	0	0		4930455J16Rik	0	0	0	0	0	0		#DIV/0!	#DIV/0!	#DIV/0!
4930456L15Rik	0	0	0	0	0	0	0	0	0	0	0	0	0	0	0	0	0	0	0	0	0		4930456L15Rik	0	0	0	0	0	0		#DIV/0!	#DIV/0!	#DIV/0!
4930458A03Rik	0	0	0	0	0	0	0	0	0	0	0	0	0	0	0	0	0	0	0	0	0		4930458A03Rik	0	0	0	0	0	0		#DIV/0!	#DIV/0!	#DIV/0!
4930459C07Rik	1.68565	0	1.93703	12.174	0	0	0	0	0	0	0	0	0	0	0	0	0	0	0	0	0		4930459C07Rik	1.20756	4.05799	0	0	0	0		0.297576	#DIV/0!	0
4930459I23Rik	0	0	0	0	0	0	0	0	0	0	0	0	0	0	1.01216	0	4.7925	0	0	0	0		4930459I23Rik	0	0	0	0	0.25304	0.958501		#DIV/0!	0	#DIV/0!
4930459L07Rik	0	0	0	0	0	0	0	0	0	0	0	0	0	0	0	0	0	0	0	0	0		4930459L07Rik	0	0	0	0	0	0		#DIV/0!	#DIV/0!	#DIV/0!
4930461C15Rik	0	0	0	0	0	0	0	0	0	0	0	0	4.57199	0	0	0	0	0	0	0	0		4930461C15Rik	0	0	0	0	1.143	0		#DIV/0!	0	#DIV/0!
4930461G14Rik	6.7426	8.62838	0.645677	0	4.58689	0	0	3.54527	0	0	0	0	0	0	0	0	0	0	0	0	0		4930461G14Rik	5.33889	1.52896	1.18176	0	0	0		3.49183	#DIV/0!	0.221349
4930463O16Rik	0	0	0	0	0	0	0	0	0	0	0	0	0	0	1.01216	0	0	0	0	0	0		4930463O16Rik	0	0	0	0	0.25304	0		#DIV/0!	0	#DIV/0!
4930465K10Rik	0	0	0	3.24639	0	0	0	0	0	2.89774	0	0	0	0	0	1.34635	0	0	0	0	0		4930465K10Rik	0	1.08213	0	0.965914	0.336587	0		0	0	#DIV/0!
4930465M20Rik	0	0	0	0	0	0	0	0	0	0	0	0	0	0	0	0	0	0	0	0	0		4930465M20Rik	0	0	0	0	0	0		#DIV/0!	#DIV/0!	#DIV/0!
4930467D21Rik	0	0	0	0	0	0	0	0	0	0	0	0	0	0	0	0	0	0	0	0	0		4930467D21Rik	0	0	0	0	0	0		#DIV/0!	#DIV/0!	#DIV/0!
4930467E23Rik	0	0	0	0	0	0	0	0	0	0	0	0	13.716	1.89939	7.08512	2.6927	0	3.03182	8.4159	0	2.56514		4930467E23Rik	0	0	0	0	6.34829	2.80257		#DIV/0!	0	#DIV/0!
4930467J12Rik	0	0	0	0	0	0	0	0	0	0	0	0	0	0	0	0	0	0	0	0	0		4930467J12Rik	0	0	0	0	0	0		#DIV/0!	#DIV/0!	#DIV/0!
4930467K11Rik	0	0	0	0	1.96581	0	0	0	0	0	0	0	0	0	0	0	0	0	0	0	0		4930467K11Rik	0	0.65527	0	0	0	0		0	#DIV/0!	#DIV/0!
4930468A15Rik	0	0	0	0	0	0	0	0	0	0	0	0	0	0	0	0	0	0	0	0	0		4930468A15Rik	0	0	0	0	0	0		#DIV/0!	#DIV/0!	#DIV/0!
4930469G21Rik	0	0	0	0	0	0	0	0	0	0	0	0	0	0	0	0.673175	0	0.606365	0	0	0		4930469G21Rik	0	0	0	0	0.168294	0.121273		#DIV/0!	0	#DIV/0!
4930469K13Rik	0	0	0	0	0	0	0	0	0	0	0	0	0	0.949694	1.01216	0	0	0	0	0	0		4930469K13Rik	0	0	0	0	0.490463	0		#DIV/0!	0	#DIV/0!
4930470H14Rik	0	0	0	0	0	0	0	0	0	0	0	0	2.28599	0	0	0	0	0	0	0	0		4930470H14Rik	0	0	0	0	0.571498	0		#DIV/0!	0	#DIV/0!
4930470O06Rik	0	0	0	0	0	0	0	0	0	0	0	0	0	0	0	0	0	0	0	0	0		4930470O06Rik	0	0	0	0	0	0		#DIV/0!	#DIV/0!	#DIV/0!
4930470P17Rik	0	0	0	0	0	0	0	0	0	0	0	0	0	0	0	0	0	0	0	0	0		4930470P17Rik	0	0	0	0	0	0		#DIV/0!	#DIV/0!	#DIV/0!
4930471C04Rik	0	0	0	0	0	0.672137	0	0	0	0	0	0	2.28599	0	0	0	0	0	0	0	0		4930471C04Rik	0	0.224046	0	0	0.571498	0		0	0	#DIV/0!
4930471G03Rik	0	0	0	0	0	0	0	0	0	0	0	0	0	0	1.01216	0	0	0	0	0	0		4930471G03Rik	0	0	0	0	0.25304	0		#DIV/0!	0	#DIV/0!
4930471G24Rik	0	0	0	0	0	0	0	0	0	0	0	0	0	0	0	0	0	0	0	0	0		4930471G24Rik	0	0	0	0	0	0		#DIV/0!	#DIV/0!	#DIV/0!
4930471L23Rik	0	0	0	0	0	0	0	0	0	0	0	0	0	0	0	0	0	0	0	0	0		4930471L23Rik	0	0	0	0	0	0		#DIV/0!	#DIV/0!	#DIV/0!
4930471M09Rik	0	0	0	0	0	0	0	0	0	0	0	0	0	0	0	0	0	4.85092	0	0	0		4930471M09Rik	0	0	0	0	0	0.970184		#DIV/0!	#DIV/0!	#DIV/0!
4930473A02Rik	0	0	0	0	0	0	0	0.590878	0	0	0	0	4.57199	1.89939	0	0	1.19813	0	0	0	12.8257		4930473A02Rik	0	0	0.196959	0	1.61784	2.80477		#DIV/0!	0	#DIV/0!
4930473H19Rik	0	0	0	0	0	0	0	0	0	0	0	0	16.002	0	0	0	0	0	0.935099	0	0		4930473H19Rik	0	0	0	0	4.00049	0.18702		#DIV/0!	0	#DIV/0!
4930473O22Rik	0	0	0	0	0	0	0	0	10.6704	0	0	0	0	0	0	0	0	0	0	0	0		4930473O22Rik	0	0	3.5568	0	0	0		#DIV/0!	#DIV/0!	#DIV/0!
4930474G06Rik	0	0	0	0	0	0	0	0	0	0	0	0	0	0	0	0	0	0	0	0	0		4930474G06Rik	0	0	0	0	0	0		#DIV/0!	#DIV/0!	#DIV/0!
4930474H20Rik	0	0	0	0	0	0	0	0	0	0	0	0	0	0	0	0.673175	0	0	0	0	0		4930474H20Rik	0	0	0	0	0.168294	0		#DIV/0!	0	#DIV/0!
4930474M22Rik	0	6.9027	0	0	0	2.68855	0	0	0	0	0	0	0	0	0	0	0	0	0	0	2.56514		4930474M22Rik	2.3009	0.896183	0	0	0	0.513029		2.56744	#DIV/0!	0
4930474N05Rik	0	0	0	0	0	0	0	0	0	0	0	0	0	0	0	0	0	0	0	0	0		4930474N05Rik	0	0	0	0	0	0		#DIV/0!	#DIV/0!	#DIV/0!
4930474N09Rik	0	0	0	0	0	0	0	0	0	3.86365	0	0	0	0.949694	2.02432	0	0	0	0	0	0		4930474N09Rik	0	0	0	1.28788	0.743503	0		#DIV/0!	0	#DIV/0!
4930477N07Rik	0	0	0	0	0	0	0	0	0	0	0	0	0	0	2.02432	0	0	0	0	0	0		4930477N07Rik	0	0	0	0	0.50608	0		#DIV/0!	0	#DIV/0!
4930478L05Rik	0	0	0	0	0	0	0	0	0	0	0	0	0	0	0	0	0	0	0	0	0		4930478L05Rik	0	0	0	0	0	0		#DIV/0!	#DIV/0!	#DIV/0!
4930478P22Rik	0	0	0	0	0	0	0	0	0	0	0	0	0	0	0	0	0	0	0	0	1.28257		4930478P22Rik	0	0	0	0	0	0.256514		#DIV/0!	#DIV/0!	#DIV/0!
4930479D17Rik	0	0	0	0	0	0	0	0	0	0	0	0	0	0	0	0	0	0	3.7404	0	0		4930479D17Rik	0	0	0	0	0	0.74808		#DIV/0!	#DIV/0!	#DIV/0!
4930479H17Rik	0	1.72568	0	30.8407	4.58689	6.04924	0	1.18176	0	1.93183	26.0791	35.919	9.14397	14.2454	9.10943	0	0	1.21273	5.6106	0	21.8037		4930479H17Rik	0.575225	13.8256	0.393919	21.31	8.12471	5.72541		0.0416057	0.0707995	0.684809
4930480E11Rik	0	0	0	0	0	0	0	0	0	0	0	0	0	0	0	0	0	0	0	0	0		4930480E11Rik	0	0	0	0	0	0		#DIV/0!	#DIV/0!	#DIV/0!
4930480G23Rik	0	0	0	0	0	0	0	0	0	0	0	0	0	0	0	0	0	0	0	0	0		4930480G23Rik	0	0	0	0	0	0		#DIV/0!	#DIV/0!	#DIV/0!
4930480K15Rik	0	0	0	0	0	0	0	0	0	0	0	0	0	0	0	0	0	0	0	0	0		4930480K15Rik	0	0	0	0	0	0		#DIV/0!	#DIV/0!	#DIV/0!
4930480K23Rik	66.5832	52.6331	47.7801	1.6232	61.5954	45.0332	28.6106	62.0422	44.8156	50.2275	48.4326	78.1767	32.0039	22.7927	23.2797	16.8294	35.9438	35.7755	23.3775	38.096	29.4991		4930480K23Rik	55.6655	36.0839	45.1562	58.9456	23.7264	32.5384		1.54267	2.34614	0.811206
4930480M12Rik	0	0	0	0	0	0	0	0	0	0	0	0	0	0	0	0	0	0	0	0	0		4930480M12Rik	0	0	0	0	0	0		#DIV/0!	#DIV/0!	#DIV/0!
4930481A15Rik	76.6971	56.9473	105.245	107.943	36.6951	75.2794	21.458	38.998	59.7542	33.807	13.9709	82.4024	107.442	56.9817	80.9727	48.4686	73.0857	98.8375	110.342	72.1391	76.9543		4930481A15Rik	79.6299	73.3057	40.07	43.3935	73.4662	86.2717		1.08627	1.0839	0.503203
4930482G09Rik	0	0	0	0	0	0	0	0	0	0	0	0	0	0	0	0	0	0	0	0	0		4930482G09Rik	0	0	0	0	0	0		#DIV/0!	#DIV/0!	#DIV/0!
4930483J18Rik	2.52848	2.58851	0.645677	5.68119	1.31054	1.34427	0	0	0	0	3.72559	0	0	0	4.04864	6.73175	0	0	0	0	0		4930483J18Rik	1.92089	2.77867	0	1.24186	2.6951	0		0.691298	0.712735	0
4930483K19Rik	0	0	0	0	0.65527	0	0	0	0	5.79548	0	4.22577	0	0	0	0	0	0	0	0	0		4930483K19Rik	0	0.218423	0	3.34042	0	0		0	#DIV/0!	#DIV/0!
4930483O08Rik	3.3713	6.03986	0.645677	0	0.65527	0.672137	0	0	0	0	0	0	0	0	1.01216	8.0781	0	1.21273	0	0	5.13029		4930483O08Rik	3.35228	0.442469	0	0	2.27256	1.2686		7.57631	1.47511	0
4930484H19Rik	0	0	0	0	0	0	0	0	0	0	0	0	0	0	0	2.01952	0	0	2.8053	0	0		4930484H19Rik	0	0	0	0	0.504881	0.56106		#DIV/0!	0	#DIV/0!
4930486F22Rik	0	0	0	0	0	0	0	0	0	0	0	0	0	0	0	0	0	0	0	0	0		4930486F22Rik	0	0	0	0	0	0		#DIV/0!	#DIV/0!	#DIV/0!
4930486I03Rik	0	0	0	0	0	0	0	0	0	0	0	0	0	0	0	0	0	0	0	0	0		4930486I03Rik	0	0	0	0	0	0		#DIV/0!	#DIV/0!	#DIV/0!
4930486L24Rik	0	0	0	0	0	0	0	0	0	0	0	0	0	0	0	0	0	0	0	0	0		4930486L24Rik	0	0	0	0	0	0		#DIV/0!	#DIV/0!	#DIV/0!
4930487D11Rik	0	0	0	0	0	0	0	0	0	0	0	0	0	0	0	0	0	0	0	0	0		4930487D11Rik	0	0	0	0	0	0		#DIV/0!	#DIV/0!	#DIV/0!
4930487H11Rik	0	0	0	0	0	0	0	0	0	0	0	0	0	0	0	0	0	0	0	0	0		4930487H11Rik	0	0	0	0	0	0		#DIV/0!	#DIV/0!	#DIV/0!
4930488B22Rik	0	0	0	0	0	0	0	0	0	0	0	0	2.28599	0	0	0	0	0	0	0	0		4930488B22Rik	0	0	0	0	0.571498	0		#DIV/0!	0	#DIV/0!
4930488L21Rik	0	0	0	0	0	0	0	0	0	2.89774	0	0	0	0	1.01216	6.73175	0	0	0	0	0		4930488L21Rik	0	0	0	0.965914	1.93598	0		#DIV/0!	0	#DIV/0!
4930488N24Rik	0	0	0	0	0	0	0	0	0	0	0	0	0	0	0	0	0	0	0	0	0		4930488N24Rik	0	0	0	0	0	0		#DIV/0!	#DIV/0!	#DIV/0!
4930500A05Rik	0	0	0	0	0	0	0	0	0	0	0	0	0	0	0	0	0	0	0	0.810552	0		4930500A05Rik	0	0	0	0	0	0.16211		#DIV/0!	#DIV/0!	#DIV/0!
4930500F04Rik	0	0	3.22838	0	0	0	0	0	0	0	0	0	0	0	0	0	0	0.606365	0	0	0		4930500F04Rik	1.07613	0	0	0	0	0.121273		#DIV/0!	#DIV/0!	0
4930500G05Rik	0.842825	0	0	0	0	0	0	0	0	0	4.65698	0	0	0	0	0	0	0	0	0	0		4930500G05Rik	0.280942	0	0	1.55233	0	0		#DIV/0!	#DIV/0!	0
4930500H12Rik	0	0	0	0	0	0	0	0	11.7374	0	0	0	0	0	0	0	0	0	0	0.810552	0		4930500H12Rik	0	0	3.91248	0	0	0.16211		#DIV/0!	#DIV/0!	#DIV/0!
4930500J02Rik	0	0	0	0	0	0	0	0	0	0	0	0	0	0	0	0	0	0	0	0	0		4930500J02Rik	0	0	0	0	0	0		#DIV/0!	#DIV/0!	#DIV/0!
4930500L23Rik	0	0	0	0	0	0	0	0	0	0	0	0	0	0	0	0	0	0	0	0	0		4930500L23Rik	0	0	0	0	0	0		#DIV/0!	#DIV/0!	#DIV/0!
4930502A04Rik	0	0	0	0	0	0	0	0	0	0	0	0	0	0	0	0	0	0	0	0	0		4930502A04Rik	0	0	0	0	0	0		#DIV/0!	#DIV/0!	#DIV/0!
4930502C15Rik	0	0	0	0	1.96581	0	0	10.0449	0	6.7614	0	3.16932	34.2899	0	0	7.40492	2.39625	0	0	0	12.8257		4930502C15Rik	0	0.65527	3.34831	3.31024	10.4237	3.04439		0	0	#DIV/0!
4930502E09Rik	0	0	0	0	0	0	0	0	0	10.625	0	0	0	0	0	0	0	0	0	0	0		4930502E09Rik	0	0	0	3.54168	0	0		#DIV/0!	#DIV/0!	#DIV/0!
4930502E18Rik	0	0	0	0	0	0	0	0	0	0	0	0	0	0	0	0	0	0	2.8053	0	5.13029		4930502E18Rik	0	0	0	0	0	1.58712		#DIV/0!	#DIV/0!	#DIV/0!
4930502M04Rik	0	0	0	0	0	0	0	0	0	0	0	0	0	0	0	0	0	0	2.8053	0	0		4930502M04Rik	0	0	0	0	0	0.56106		#DIV/0!	#DIV/0!	#DIV/0!
4930503B20Rik	0.842825	0	3.87406	8.11598	9.17378	3.36069	0	1.77264	0	0	0	0	0	1.89939	4.04864	8.0781	1.19813	1.81909	1.8702	11.3477	6.41286		4930503B20Rik	1.5723	6.88348	0.590878	0	3.50653	4.5296		0.228416	0.44839	0.375806
4930503E14Rik	0	0	0	0	0	0	0	0	0	0	0	0	0	0	0	0	0	0	0	0	0		4930503E14Rik	0	0	0	0	0	0		#DIV/0!	#DIV/0!	#DIV/0!
4930503E24Rik	0.842825	0	0.645677	0	1.31054	1.34427	0	0	0	0	0.931397	1.05644	0	1.89939	2.02432	1.34635	0	0	0	1.6211	1.28257		4930503E24Rik	0.496167	0.884938	0	0.662613	1.31751	0.580735		0.56068	0.376594	0
4930503F20Rik	0	0	0	0	0	0	0	0	0	0	0	0	0	0	4.04864	0	1.19813	0	0	0	0		4930503F20Rik	0	0	0	0	1.01216	0.239625		#DIV/0!	0	#DIV/0!
4930503H13Rik	0	0	0	0	0	0	0	0	0	0	0	0	0	0	0	0.673175	0	0	0	0	0		4930503H13Rik	0	0	0	0	0.168294	0		#DIV/0!	0	#DIV/0!
4930503L19Rik	82.5969	73.3412	87.812	21.1016	36.0398	28.2298	71.5265	86.2683	80.0279	17.3864	4.65698	7.39509	22.8599	22.7927	5.0608	12.7903	14.3775	27.8928	39.2742	22.6955	30.7817		4930503L19Rik	81.25	28.4571	79.2742	9.81284	15.8759	27.0043		2.85518	5.11781	0.975682
4930503O07Rik	0	0	0	0	0	0	0	0	0	0	0	0	0	0	0	0	0	0	0	0	0		4930503O07Rik	0	0	0	0	0	0		#DIV/0!	#DIV/0!	#DIV/0!
4930504C09Rik	0	0	0	0	0	0	0	0	0	0	0	0	0	0	0	0	0	0	0	0	0		4930504C09Rik	0	0	0	0	0	0		#DIV/0!	#DIV/0!	#DIV/0!
4930504O13Rik	0	0	0	0	0	0	0	0	0	0	0	0	0	0	0	0	4.7925	0	0	0	0		4930504O13Rik	0	0	0	0	0	0.958501		#DIV/0!	#DIV/0!	#DIV/0!
4930505A04Rik	0	0	0	0	0	0	0	0	0	0	0	0	0	0	2.02432	0	0	0	0	0	0		4930505A04Rik	0	0	0	0	0.50608	0		#DIV/0!	0	#DIV/0!
4930505G20Rik	0	0	0	0	0	0	0	0	0	0	0	0	0	0	0	0	0	0	0	0	0		4930505G20Rik	0	0	0	0	0	0		#DIV/0!	#DIV/0!	#DIV/0!
4930505K13Rik	0	0	0	0	0	0	0	0	0	0	0	0	0	0	0	0	0	0	0	0	0		4930505K13Rik	0	0	0	0	0	0		#DIV/0!	#DIV/0!	#DIV/0!
4930505K14Rik	1.68565	2.58851	1.29135	0	0	0	0	0	0	0.965914	0	0	2.28599	0	0	0	0	3.63819	0	0	0		4930505K14Rik	1.85517	0	0	0.321971	0.571498	0.727638		#DIV/0!	3.24616	0
4930505N22Rik	3.3713	5.17703	7.10244	0	0	0	0	1.18176	0	0	1.86279	0	2.28599	0	0	0.673175	3.59438	0	2.8053	5.67387	0		4930505N22Rik	5.21692	0	0.393919	0.620931	0.739792	2.41471		#DIV/0!	7.05188	0.0755079
4930505O20Rik	0	0	0	0	0	0	0	0	0	0	0	0	0	0	0	0	0	0	0	0	0		4930505O20Rik	0	0	0	0	0	0		#DIV/0!	#DIV/0!	#DIV/0!
4930506A18Rik	0.842825	0	0	0	3.93162	0	0	0	17.0726	0.965914	0	2.11288	0	5.69817	0	7.40492	1.19813	0	8.4159	0	0		4930506A18Rik	0.280942	1.31054	5.69087	1.02627	3.27577	1.9228		0.214371	0.0857635	20.2564
4930506C21Rik	0	0	0.645677	0	0	1.34427	0	0.590878	0	10.625	0	0	0	0.949694	8.09727	16.8294	3.59438	4.24455	2.8053	8.10552	1.28257		4930506C21Rik	0.215226	0.448092	0.196959	3.54168	6.46909	4.00646		0.480316	0.0332699	0.915131
4930506M07Rik	828.497	922.373	890.388	656.583	788.945	668.105	1215.95	798.277	929.391	770.799	763.745	799.726	617.218	631.547	544.542	542.579	505.609	554.824	489.992	457.151	697.719		4930506M07Rik	880.42	704.544	981.206	778.09	583.971	541.059		1.24963	1.50764	1.11448
4930507D05Rik	3.3713	6.03986	6.45677	0	1.31054	1.34427	7.15265	0	0	0	0	12.6773	0	0	5.0608	0	3.59438	1.81909	0	0	0		4930507D05Rik	5.28931	0.884938	2.38422	4.22577	1.2652	1.08269		5.97704	4.18061	0.450762
4930507D10Rik	0	0	0	0	0	0	0	0	0	0	0	0	0	0	0	7.40492	0	0	2.8053	0	0		4930507D10Rik	0	0	0	0	1.85123	0.56106		#DIV/0!	0	#DIV/0!
4930509E16Rik	1.68565	0	4.51974	0	0.65527	8.06565	7.15265	0.590878	0	0	0	4.22577	4.57199	11.3963	14.1702	2.01952	7.18876	5.45728	25.2477	0	8.978		4930509E16Rik	2.06846	2.90697	2.58118	1.40859	8.03952	9.37435		0.711552	0.257287	1.24787
4930509J09Rik	0	0	0	0	0	0	0	0	0	0	0	0	0	0	0	0	0	0	0	0	0		4930509J09Rik	0	0	0	0	0	0		#DIV/0!	#DIV/0!	#DIV/0!
4930509K18Rik	0	0	0	0	0	0	0	0	0	0	0	0	0	0	0	0	0	0	0	0	0		4930509K18Rik	0	0	0	0	0	0		#DIV/0!	#DIV/0!	#DIV/0!
4930511A02Rik	0	0	0	0	0	0	0	0	0	0	0	0	0	0	0	0	0	0	0	0	0		4930511A02Rik	0	0	0	0	0	0		#DIV/0!	#DIV/0!	#DIV/0!
4930511A08Rik	568.064	399.494	408.068	255.654	636.267	511.497	507.838	615.695	669.033	335.172	441.482	424.689	592.072	210.832	350.207	267.25	173.728	269.832	259.958	155.626	275.753		4930511A08Rik	458.542	467.806	597.522	400.448	355.09	226.979		0.980197	1.29134	1.30309
4930511E03Rik	0	3.45135	1.93703	0	0	2.01641	0	5.90878	0	0	0	2.11288	0	0	0	0	0	0	0	0	0		4930511E03Rik	1.79613	0.672137	1.96959	0.704294	0	0		2.67226	#DIV/0!	1.09658
4930511M06Rik	74.1686	49.1817	111.702	8.11598	13.7607	2.68855	57.2212	60.8605	64.0223	10.625	13.9709	0	0	9.49694	0	14.8098	1.19813	12.1273	7.4808	16.211	7.69543		4930511M06Rik	78.3508	8.1884	60.7013	8.19867	6.0767	8.94254		9.56851	12.8936	0.774738
4930512B01Rik	0	0	0	0	0	0	0	0	0	0	0	0	0	6.64786	0	0	0	0	0	0	0		4930512B01Rik	0	0	0	0	1.66197	0		#DIV/0!	0	#DIV/0!
4930512H18Rik	0	0	0	0	0	0	0	0	0	0	0	0	6.85798	1.89939	14.1702	8.75127	2.39625	7.27638	3.7404	0	3.84771		4930512H18Rik	0	0	0	0	7.91972	3.45215		#DIV/0!	0	#DIV/0!
4930512J16Rik	0	0	0	0	0	0	0	0	0	0	0	0	0	0	0	0	0	0	0	0	0		4930512J16Rik	0	0	0	0	0	0		#DIV/0!	#DIV/0!	#DIV/0!
4930513D17Rik	0	0	0	0	0	0	0	0	0	0	0	0	0	0	1.01216	0	0	0	0	0	0		4930513D17Rik	0	0	0	0	0.25304	0		#DIV/0!	0	#DIV/0!
4930513L16Rik	0	0	0	0	0	0	7.15265	0	0	0	0	0	0	0	0	0	0	0	4.6755	0	0		4930513L16Rik	0	0	2.38422	0	0	0.935099		#DIV/0!	#DIV/0!	#DIV/0!
4930513N10Rik	27.8132	50.9074	17.4333	17.8552	9.17378	27.5576	50.0686	27.7713	26.676	17.3864	21.4221	7.39509	29.7179	8.54725	1.01216	20.8684	26.3588	15.7655	14.9616	17.0216	1.28257		4930513N10Rik	32.0513	18.1955	34.8386	15.4012	15.0364	15.078		1.76149	2.13158	1.08696
4930513O06Rik	0	0	0	0	0	0	0	0	0	0	0	0	0	0	0	0	0	0	0	0	3.84771		4930513O06Rik	0	0	0	0	0	0.769543		#DIV/0!	#DIV/0!	#DIV/0!
4930515B02Rik	0	0	0	0	0	0	0	0	0	0	0	0	0	0	0	0	0	0	0	0	0		4930515B02Rik	0	0	0	0	0	0		#DIV/0!	#DIV/0!	#DIV/0!
4930515G01Rik	10.1139	11.2169	10.3308	8.11598	9.82905	15.4592	14.3053	1.18176	12.8045	7.72731	23.2849	1.05644	9.14397	16.1448	10.1216	5.3854	16.7738	9.09547	8.4159	32.4221	0		4930515G01Rik	10.5539	11.1347	9.43051	10.6896	10.1989	13.3414		0.947834	1.0348	0.893559
4930515G16Rik	0	0	0	0	0	0	0	0	0	0	0	0	0	0	0	0	0	0	0	0	0		4930515G16Rik	0	0	0	0	0	0		#DIV/0!	#DIV/0!	#DIV/0!
4930515L03Rik	0	0	0	0	0	0	0	0	0	0	0	0	0	0	0	0	0	0	0	1.6211	0		4930515L03Rik	0	0	0	0	0	0.324221		#DIV/0!	#DIV/0!	#DIV/0!
4930515L19Rik	0	0	0	0	0	0	0	0	0	0	0	0	2.28599	0	1.01216	0	0	0	6.5457	0	0		4930515L19Rik	0	0	0	0	0.824538	1.30914		#DIV/0!	0	#DIV/0!
4930517E11Rik	0	0	0	0	0	0	0	1.18176	0	0	0	0	0	0	0	0	0	0	0	0	0		4930517E11Rik	0	0	0.393919	0	0	0		#DIV/0!	#DIV/0!	#DIV/0!
4930517G24Rik	0	0	0	0	0	0	0	0	0	0	0	0	0	0	0	0	0	0	0.935099	0	0		4930517G24Rik	0	0	0	0	0	0.18702		#DIV/0!	#DIV/0!	#DIV/0!
4930517M08Rik	0	0	0	0	0	0	0	0	0	0	0	0	0	0	0	0	0	0	0.935099	0	0		4930517M08Rik	0	0	0	0	0	0.18702		#DIV/0!	#DIV/0!	#DIV/0!
4930517O19Rik	0	0	0	0	0	0	0	0	0	0	0	0	2.28599	0.949694	3.03648	0	0	0	0	0	0		4930517O19Rik	0	0	0	0	1.56804	0		#DIV/0!	0	#DIV/0!
4930518F22Rik	3.3713	0.862838	5.16541	21.1016	4.58689	9.40992	14.3053	3.54527	0	12.5569	24.2163	3.16932	20.5739	0	3.03648	5.3854	10.7831	4.85092	5.6106	15.4005	35.912		4930518F22Rik	3.13318	11.6995	5.95019	13.3142	7.24895	14.5114		0.267806	0.432226	1.89909
4930518J21Rik	0	0	0	0	0	0	0	0	0	0	0	0	0	0	0	0	0	0	0	0	0		4930518J21Rik	0	0	0	0	0	0		#DIV/0!	#DIV/0!	#DIV/0!
4930518P08Rik	0	0	0	0	0	0	0	0	0	0	0	0	0	0	0	0	0	0	0	0	0		4930518P08Rik	0	0	0	0	0	0		#DIV/0!	#DIV/0!	#DIV/0!
4930519D14Rik	0	0	0	0	0	0	0	0	0	0	0	0	0	0	0	0	0	0	2.8053	0	0		4930519D14Rik	0	0	0	0	0	0.56106		#DIV/0!	#DIV/0!	#DIV/0!
4930519F09Rik	0	0	0.645677	0	0	2.01641	0	0.590878	1.06704	0	0	1.05644	0	0	1.01216	6.05857	0	3.03182	0	0.810552	0		4930519F09Rik	0.215226	0.672137	0.552639	0.352147	1.76768	0.768475		0.320211	0.121756	2.56772
4930519F16Rik	0	0	0	0	0	0	0	0	0	0	0	0	0	0	0	0	2.39625	0	0	0	0		4930519F16Rik	0	0	0	0	0	0.47925		#DIV/0!	#DIV/0!	#DIV/0!
4930519F24Rik	0	0	0	0	0	0	0	0	0	0	0	0	0	0	0	0	0	0	0	0	0		4930519F24Rik	0	0	0	0	0	0		#DIV/0!	#DIV/0!	#DIV/0!
4930519G04Rik	0	0	0	0	0	0	0	0	0	0	0	0	2.28599	0	2.02432	0	1.19813	0	0	0	0		4930519G04Rik	0	0	0	0	1.07758	0.239625		#DIV/0!	0	#DIV/0!
4930519H02Rik	0	0	0	0	0	0	0	0	0	0	0	0	0	0	0	0	0	4.24455	0	0	0		4930519H02Rik	0	0	0	0	0	0.848911		#DIV/0!	#DIV/0!	#DIV/0!
4930520O04Rik	59.8406	31.925	22.5987	64.9279	11.7949	15.4592	28.6106	34.8618	27.743	6.7614	15.8337	11.6209	16.002	7.59756	13.1581	12.7903	9.58501	1.21273	9.35099	19.4533	12.8257		4930520O04Rik	38.1214	30.7273	30.4052	11.4053	12.387	10.4855		1.24064	3.07754	0.797587
4930520P13Rik	0	0	0	0	0	0	0	0	0	0	0	0	2.28599	0	0	0	0	0	2.8053	0	0		4930520P13Rik	0	0	0	0	0.571498	0.56106		#DIV/0!	0	#DIV/0!
4930521E06Rik	0	0	0	0	0	0	0	0	0	0	0	0	0	0	0	0	0	0	1.8702	0	0		4930521E06Rik	0	0	0	0	0	0.37404		#DIV/0!	#DIV/0!	#DIV/0!
4930521O11Rik	0	0	0	0	0	0	0	0	0	0	0	0	0	0	11.1338	0	0	0	7.4808	0	0		4930521O11Rik	0	0	0	0	2.78344	1.49616		#DIV/0!	0	#DIV/0!
4930521O17Rik	0	0	0	0	0	0	0	0	0	0	0	0	0	0	0	0	0	0	0	0	0		4930521O17Rik	0	0	0	0	0	0		#DIV/0!	#DIV/0!	#DIV/0!
4930522H14Rik	0	0	0	0	0	0	0	0	0	0	0	0	0	0.949694	1.01216	0	0	0	0	0	0		4930522H14Rik	0	0	0	0	0.490463	0		#DIV/0!	0	#DIV/0!
4930522L14Rik	219.977	182.059	248.585	218.32	121.225	127.034	178.816	184.945	99.2346	112.046	82.8943	161.636	102.87	106.366	77.9363	140.02	67.0951	93.3802	80.4186	47.012	78.2369		4930522L14Rik	216.874	155.526	154.332	118.859	106.798	73.2285		1.39445	2.03069	0.711621
4930522O17Rik	0	0	0	0	0	0	0	0	0	0	0	0	0	0	0	0	0	0	0	0	0		4930522O17Rik	0	0	0	0	0	0		#DIV/0!	#DIV/0!	#DIV/0!
4930522P08Rik	6.7426	16.3939	13.5592	12.174	15.0712	6.72137	21.458	24.226	0	20.2842	7.45117	25.3546	25.1459	0	1.01216	9.42445	2.39625	1.21273	0.935099	0	0		4930522P08Rik	12.2319	11.3222	15.228	17.6967	8.89563	0.908816		1.08035	1.37505	1.24494
4930523C07Rik	184.579	192.413	157.545	214.262	145.47	139.805	214.58	186.718	183.531	154.546	84.7571	144.732	75.4378	92.1204	60.7296	113.767	67.0951	85.4974	100.056	83.4869	103.888		4930523C07Rik	178.179	166.512	194.943	128.012	85.5136	88.0047		1.07007	2.08363	1.09408
4930523O13Rik	0	0	0	0	0	0	0	0	0	0	0	0	0	0	0	0	0	0	0	0	0		4930523O13Rik	0	0	0	0	0	0		#DIV/0!	#DIV/0!	#DIV/0!
4930524B15Rik	0	0	0	0	0	0	0	0	0	0	0	0	0	0	0	0	0	0	0	0	0		4930524B15Rik	0	0	0	0	0	0		#DIV/0!	#DIV/0!	#DIV/0!
4930524B17Rik	0	0	0	0	0	0	0	0	0	0	0	0	0	0	0	0	0	0	1.8702	0	0		4930524B17Rik	0	0	0	0	0	0.37404		#DIV/0!	#DIV/0!	#DIV/0!
4930524C18Rik	0	0	1.93703	0	0	0	0	0	0	0	0	0	0	0	0	0	0	0	0	0	0		4930524C18Rik	0.645677	0	0	0	0	0		#DIV/0!	#DIV/0!	0
4930524N10Rik	0	0	0	0	0	0	0	0	0	0	0	0	0	0	0	0	0	0	0	0	0		4930524N10Rik	0	0	0	0	0	0		#DIV/0!	#DIV/0!	#DIV/0!
4930524O05Rik	0	0	0	0	0	1.34427	0	0	0	0	0	0	0	0	0	0	0	0	0	0	3.84771		4930524O05Rik	0	0.448092	0	0	0	0.769543		0	#DIV/0!	#DIV/0!
4930524O08Rik	0	0	0	0	0	0	0	0	0	0	0	0	0	0	1.01216	0	0	0	0	0	0		4930524O08Rik	0	0	0	0	0.25304	0		#DIV/0!	0	#DIV/0!
4930525C09Rik	0	0	0	0.811598	0	0	0	0	0	0	0	0	0	0.949694	0	0	0	0	0	0	0		4930525C09Rik	0	0.270533	0	0	0.237424	0		0	0	#DIV/0!
4930525D18Rik	0.842825	2.58851	0	0	0	0	0	0	0	3.86365	0	0	0	0	0	0	0	0.606365	0	0	0		4930525D18Rik	1.14378	0	0	1.28788	0	0.121273		#DIV/0!	#DIV/0!	0
4930525G20Rik	1.68565	5.17703	16.1419	0.811598	10.4843	4.70496	14.3053	11.8176	17.0726	0	28.8733	17.9595	6.85798	11.3963	43.5229	30.2929	20.3681	18.1909	31.7934	9.72663	15.3909		4930525G20Rik	7.6682	5.33363	14.3985	15.6109	23.0175	19.094		1.43771	0.333146	1.87769
4930526A20Rik	0	0	0	0	0	0	0	0	0	0	0	0	146.304	127.259	82.9971	199.26	93.4538	106.72	142.135	108.614	69.2589		4930526A20Rik	0	0	0	0	138.955	104.036		#DIV/0!	0	#DIV/0!
4930526F13Rik	0	0	0	0	0	0	0	0	0	0	0	0	0	0	0	0	0	0	0	0	0		4930526F13Rik	0	0	0	0	0	0		#DIV/0!	#DIV/0!	#DIV/0!
4930526H09Rik	0	0	0	0	0	0	0	0	0	0	0	0	0	0	0	0	0	0	0	0	0		4930526H09Rik	0	0	0	0	0	0		#DIV/0!	#DIV/0!	#DIV/0!
4930526I15Rik	0	0.862838	0	0	6.5527	0	0	0	0	0	0	0	198.881	92.1204	128.544	126.557	179.719	117.635	84.159	170.216	148.778		4930526I15Rik	0.287613	2.18423	0	0	136.526	140.101		0.131677	0.00210665	0
4930526L06Rik	0	0	2.58271	0	0.65527	0	0	1.18176	0	0	9.31397	0	0	2.84908	2.02432	0	0	0	0	0	0		4930526L06Rik	0.860902	0.218423	0.393919	3.10466	1.21835	0		3.94144	0.706613	0.457565
4930527F14Rik	0	0	0	0	0	0	0	0	0	0	0	0	0	0	0	0	0	0	0	0	0		4930527F14Rik	0	0	0	0	0	0		#DIV/0!	#DIV/0!	#DIV/0!
4930527G23Rik	0	0	0	0	0	0	0	0	0	0	0	0	0	0	0	0	0	0	0	0	0		4930527G23Rik	0	0	0	0	0	0		#DIV/0!	#DIV/0!	#DIV/0!
4930528A17Rik	0	0.862838	3.87406	13.7972	0	0	0	0	0	0	1.86279	0	0	0	0	0	0	4.24455	0.935099	5.67387	0		4930528A17Rik	1.57897	4.59906	0	0.620931	0	2.1707		0.343324	#DIV/0!	0
4930528D03Rik	0	0	0	0	0	0	0	0	0	0	0	0	0	0.949694	0	0	0	0	0	0	0		4930528D03Rik	0	0	0	0	0.237424	0		#DIV/0!	0	#DIV/0!
4930528G23Rik	0	0	0	0	0	0	0	0	0	0	0	0	0	0	0	0	0	0	0	0	0		4930528G23Rik	0	0	0	0	0	0		#DIV/0!	#DIV/0!	#DIV/0!
4930528H21Rik	0	0	0	0	0	0	0	0	0	0	0	0	0	0	1.01216	0	0	0.606365	0	0.810552	0		4930528H21Rik	0	0	0	0	0.25304	0.283383		#DIV/0!	0	#DIV/0!
4930528P14Rik	0	0	0	0	0	0	0	0	0	0	0	0	0	0	0	0	0	0.606365	0	0	0		4930528P14Rik	0	0	0	0	0	0.121273		#DIV/0!	#DIV/0!	#DIV/0!
4930529C04Rik	0	1.72568	0.645677	0	0.65527	0	0	0	1.06704	0	0	0	48.0059	63.6295	81.9849	58.5662	65.8969	64.2747	84.159	40.5276	74.3891		4930529C04Rik	0.790451	0.218423	0.35568	0	63.0466	65.8495		3.61889	0.0125376	0.449971
4930529K09Rik	0	0	0	0	0	0	0	0	0	0	0	0	0	0	0	0	0	0	0	0	0		4930529K09Rik	0	0	0	0	0	0		#DIV/0!	#DIV/0!	#DIV/0!
4930529L06Rik	0	0	0	0	0	0	0	0	0	0	0	0	0	0	0	0	0	0	0	0	0		4930529L06Rik	0	0	0	0	0	0		#DIV/0!	#DIV/0!	#DIV/0!
4930529N20Rik	0	0	0	0	0	0	0	0	0	0	0	0	0	0	0	0	0	0	0	0	0		4930529N20Rik	0	0	0	0	0	0		#DIV/0!	#DIV/0!	#DIV/0!
4930532I03Rik	1.68565	0	0	0	0	0	0	0	4.26816	0	0	0	0	0	0	0	0	0.606365	0	0	0		4930532I03Rik	0.561884	0	1.42272	0	0	0.121273		#DIV/0!	#DIV/0!	2.53205
4930532M18Rik	0	0	0	0	0	0	0	0	0	0	0	0	0	0	0	0	0	0	0	0	0		4930532M18Rik	0	0	0	0	0	0		#DIV/0!	#DIV/0!	#DIV/0!
4930533B01Rik	0	0	0	0	0	0	0	0	0	0	0	0	0	0	0	0.673175	0	0	1.8702	0	0		4930533B01Rik	0	0	0	0	0.168294	0.37404		#DIV/0!	0	#DIV/0!
4930533I22Rik	0	0	0	0	0	0	0	0	0	0	0	0	0	0	1.01216	0	0	0	0	0	0		4930533I22Rik	0	0	0	0	0.25304	0		#DIV/0!	0	#DIV/0!
4930533K18Rik	0	0	0	0	0	0	0	0	0	0	0	0	0	0	0	0	0	0	0	0	0		4930533K18Rik	0	0	0	0	0	0		#DIV/0!	#DIV/0!	#DIV/0!
4930533N22Rik	0	0	0	0	0	0	0	0	0	0	0	0	0	0	0	0	0	0	0	0	0		4930533N22Rik	0	0	0	0	0	0		#DIV/0!	#DIV/0!	#DIV/0!
4930533P14Rik	0	0	0	0	0	0	0	0	0	0	0	0	0	0	0	0	0	0	0	0	0		4930533P14Rik	0	0	0	0	0	0		#DIV/0!	#DIV/0!	#DIV/0!
4930535L15Rik	0	0	0	0	0	0	0	2.95439	0	0	0	0	0	0	0	0	0	0	1.8702	0	0		4930535L15Rik	0	0	0.984797	0	0	0.37404		#DIV/0!	#DIV/0!	#DIV/0!
4930535O05Rik	0	0	0	0	0	0	0	0	0	0	0	0	0	0	0	2.6927	0	0	0	0	0		4930535O05Rik	0	0	0	0	0.673175	0		#DIV/0!	0	#DIV/0!
4930538E20Rik	0	0	0	0	0	0	0	0	0	0	0	0	0	0	0	0	0	0	0	0	0		4930538E20Rik	0	0	0	0	0	0		#DIV/0!	#DIV/0!	#DIV/0!
4930538K18Rik	10.9567	2.58851	0	0	1.31054	0	0	0	0	0.965914	0	14.7902	2.28599	5.69817	0	0	0	3.03182	0	0	0		4930538K18Rik	4.51508	0.436846	0	5.25203	1.99604	0.606365		10.3356	2.26202	0
4930538L07Rik	0	0	0	0	0	0	0	0	0	0	0	0	0	0	0	0	0	0	0	0	0		4930538L07Rik	0	0	0	0	0	0		#DIV/0!	#DIV/0!	#DIV/0!
4930539C22Rik	0	0	0	0	0	0	0	0	0	0	0	0	0	0	0	0	0	0	0	0	0		4930539C22Rik	0	0	0	0	0	0		#DIV/0!	#DIV/0!	#DIV/0!
4930539E08Rik	26.9704	26.748	5.81109	7.30439	22.2792	6.72137	78.6792	21.2716	17.0726	38.6365	11.1768	16.9031	923.541	717.969	1126.53	462.471	929.746	534.207	792.029	879.449	575.875		4930539E08Rik	19.8432	12.1016	39.0078	22.2388	807.629	742.261		1.63971	0.0245697	1.96581
4930539J05Rik	11.7996	18.9824	12.9135	18.6668	9.17378	7.39351	21.458	11.8176	20.2737	7.72731	5.58838	9.50797	16.002	5.69817	6.07296	3.36587	11.9813	5.45728	9.35099	0.810552	10.2606		4930539J05Rik	14.5652	11.7447	17.8498	7.60789	7.78474	7.57213		1.24015	1.87099	1.22551
4930539M17Rik	0	0	0	0	0.65527	0	0	0	0	0	0	0	0	0	0	3.36587	0	5.45728	0	0	0		4930539M17Rik	0	0.218423	0	0	0.841469	1.09146		0	0	#DIV/0!
4930539N22Rik	0	0	0	0	0	0	0	0	0	0	0	0	0	0	0	0	0	0	0	0	0		4930539N22Rik	0	0	0	0	0	0		#DIV/0!	#DIV/0!	#DIV/0!
4930540M03Rik	0	0	0	0	0	0	0	0	0	0	0	0	0	0	0	0	0	0	0	0	0		4930540M03Rik	0	0	0	0	0	0		#DIV/0!	#DIV/0!	#DIV/0!
4930542C21Rik	0	0	0	0	0	0	0	0	0	0	0	0	0	0	0	0	0	0	0	0	0		4930542C21Rik	0	0	0	0	0	0		#DIV/0!	#DIV/0!	#DIV/0!
4930542D17Rik	0	0	0	0	0	0	0	0	0	0	0	0	0	0	0	0	0	0	0	0	0		4930542D17Rik	0	0	0	0	0	0		#DIV/0!	#DIV/0!	#DIV/0!
4930542M03Rik	0	0	0	0	0	0	0	0	0	0	0	0	0	0	0	0	0	0	0	0	0		4930542M03Rik	0	0	0	0	0	0		#DIV/0!	#DIV/0!	#DIV/0!
4930542N06Rik	0	0	0	0	0.65527	0	0	6.49966	0	0	0	0	16.002	0	0	0	0	0	1.8702	4.86331	0		4930542N06Rik	0	0.218423	2.16655	0	4.00049	1.3467		0	0	#DIV/0!
4930543D07Rik	0	0	0	0	0	0	0	0	0	0	0	0	0	0	0	0	0	0	0	0	0		4930543D07Rik	0	0	0	0	0	0		#DIV/0!	#DIV/0!	#DIV/0!
4930543E12Rik	0	4.31419	0	0	0	0	7.15265	5.90878	0	0	0	0	0	0	0	0	0	0	0	0	2.56514		4930543E12Rik	1.43806	0	4.35381	0	0	0.513029		#DIV/0!	#DIV/0!	3.02755
4930543I03Rik	0	0	0	0	0	0	0	0	0	0	0	0	0	0	0	0	1.19813	0	0	0	0		4930543I03Rik	0	0	0	0	0	0.239625		#DIV/0!	#DIV/0!	#DIV/0!
4930543N07Rik	0	0	0	0	0	0	0	0	0	0	0	0	0	0	0	0	0	0	0	0	0		4930543N07Rik	0	0	0	0	0	0		#DIV/0!	#DIV/0!	#DIV/0!
4930544D05Rik	0	0	0	0	0	0	0	0	0	0	0	0	13.716	0	0	0	11.9813	0	7.4808	0	10.2606		4930544D05Rik	0	0	0	0	3.42899	5.94453		#DIV/0!	0	#DIV/0!
4930544G11Rik	0	0	0	0	0	0	0	0	0	0	0	0	0	0	0	0.673175	0	0	0	0	0		4930544G11Rik	0	0	0	0	0.168294	0		#DIV/0!	0	#DIV/0!
4930544M13Rik	0	0	0	0	0	0	0	0	0	7.72731	0	0	0	0	0	0.673175	0	0	0	0.810552	0		4930544M13Rik	0	0	0	2.57577	0.168294	0.16211		#DIV/0!	0	#DIV/0!
4930545E07Rik	0	0	0	0	0	0	0	0	0	0	0	0	0	0	0	0	0	0	0	0	0		4930545E07Rik	0	0	0	0	0	0		#DIV/0!	#DIV/0!	#DIV/0!
4930545H06Rik	0	0	0	0	0	0	0	0	0	0	0	0	0	0	0	0	0	0	0	0	0		4930545H06Rik	0	0	0	0	0	0		#DIV/0!	#DIV/0!	#DIV/0!
4930545L08Rik	0	0	0	0	0	0	0	0	0	0	0	0	0	0.949694	0	0	0	0	0	0	0		4930545L08Rik	0	0	0	0	0.237424	0		#DIV/0!	0	#DIV/0!
4930545L23Rik	0	0	0	0	0	0	0	0	0	0	0	0	2.28599	0	1.01216	0.673175	0	0	0	0	0		4930545L23Rik	0	0	0	0	0.992832	0		#DIV/0!	0	#DIV/0!
4930546C10Rik	0	0	0	0	0	0	0	0	0	0	0	0	2.28599	0	0	0	0	0	0	0.810552	0		4930546C10Rik	0	0	0	0	0.571498	0.16211		#DIV/0!	0	#DIV/0!
4930546K05Rik	0	0	0	0	0	0	0	0	0	0	0	0	0	0.949694	0	0	0	0	0	0	0		4930546K05Rik	0	0	0	0	0.237424	0		#DIV/0!	0	#DIV/0!
4930547E08Rik	0	0	0	0	0	0.672137	0	1.77264	0	0	0	0	0	0	0	0	0	0	0	0	0		4930547E08Rik	0	0.224046	0.590878	0	0	0		0	#DIV/0!	#DIV/0!
4930547E14Rik	0	0	0	0	0	0	0	0	0	0	0	0	0	0	0	0	0	0	0	0	0		4930547E14Rik	0	0	0	0	0	0		#DIV/0!	#DIV/0!	#DIV/0!
4930547H16Rik	0	0	0	0	0	0	0	0	0	0	0	0	0	0	0	0	0	0	0	0	0		4930547H16Rik	0	0	0	0	0	0		#DIV/0!	#DIV/0!	#DIV/0!
4930548G14Rik	0	0	0	0	0	0	0	0	0	0	7.45117	0	0	0	0	0	0	0	0	0	1.28257		4930548G14Rik	0	0	0	2.48372	0	0.256514		#DIV/0!	#DIV/0!	#DIV/0!
4930548H24Rik	0.842825	0	2.58271	0	0	0	0	0	0	0	0	0	2.28599	0	0	4.71222	1.19813	0	0	1.6211	0		4930548H24Rik	1.14184	0	0	0	1.74955	0.563846		#DIV/0!	0.652648	0
4930548J01Rik	0	0	0	0	0	0	0	0	0	0	0	0	0	0	0	0	0	0	0	0	1.28257		4930548J01Rik	0	0	0	0	0	0.256514		#DIV/0!	#DIV/0!	#DIV/0!
4930548K13Rik	0	0	0	0	0	0	0	0	0	0	0	0	0	0	0	0	0	0	0	0	0		4930548K13Rik	0	0	0	0	0	0		#DIV/0!	#DIV/0!	#DIV/0!
4930549C01Rik	0	0	0	0	0	0	0	0	0	0	0	0	0	0	0	0	0	0	0	0	0		4930549C01Rik	0	0	0	0	0	0		#DIV/0!	#DIV/0!	#DIV/0!
4930549C15Rik	0	0	0	0	0	0	0	0	0	0	0	0	0	1.89939	0	1.34635	2.39625	6.06365	0	0.810552	0		4930549C15Rik	0	0	0	0	0.811435	1.85409		#DIV/0!	0	#DIV/0!
4930549G23Rik	5.05695	0	9.68515	1.6232	7.20797	2.68855	14.3053	16.5446	0	0	9.31397	30.6368	0	0	0	12.7903	0	0	0.935099	0	0		4930549G23Rik	4.91403	3.8399	10.2833	13.3169	3.19758	0.18702		1.27973	1.5368	2.09264
4930550C14Rik	16.0137	4.31419	4.51974	0	1.31054	12.0985	21.458	17.1355	0	21.2501	6.51978	6.33865	9.14397	3.79878	4.04864	13.4635	9.58501	9.09547	21.5073	14.5899	10.2606		4930550C14Rik	8.28254	4.46967	12.8645	11.3695	7.61372	13.0077		1.85305	1.08784	1.55321
4930550C17Rik	0	0	0	0	0	0	0	0	0	0	0	0	0	0	0	0	0	0	0	0	0		4930550C17Rik	0	0	0	0	0	0		#DIV/0!	#DIV/0!	#DIV/0!
4930550L24Rik	0	0	0	0	0	0	0	0	0	0	0	0	0	0	0	0	0	0	0	0	0		4930550L24Rik	0	0	0	0	0	0		#DIV/0!	#DIV/0!	#DIV/0!
4930552N02Rik	0	0	0	0	0	0	0	0	0	0	0	0	0	0	0	0	0	0	0	0	0		4930552N02Rik	0	0	0	0	0	0		#DIV/0!	#DIV/0!	#DIV/0!
4930552P12Rik	0	0	0	0	0	0.672137	0	0	0	0	0	0	0	5.69817	1.01216	0	0	6.06365	1.8702	0	0		4930552P12Rik	0	0.224046	0	0	1.67758	1.58677		0	0	#DIV/0!
4930553C11Rik	0	0	0	0	0	0	0	0	0	0	0	0	0	0	0	0	0	0	0	0	0		4930553C11Rik	0	0	0	0	0	0		#DIV/0!	#DIV/0!	#DIV/0!
4930553E22Rik	0	0	0	0	0	0	0	0	0	0	0	0	0	0	0	0	0	0	0	0	0		4930553E22Rik	0	0	0	0	0	0		#DIV/0!	#DIV/0!	#DIV/0!
4930553J12Rik	0	0	0	0	0	0	0	0	0	0	0	0	0	0	0	0	0	0	0	0	0		4930553J12Rik	0	0	0	0	0	0		#DIV/0!	#DIV/0!	#DIV/0!
4930553P18Rik	0	0	0	0	0	0	0	0	0	0	0	0	0	0	0	0	0	0	0	0	0		4930553P18Rik	0	0	0	0	0	0		#DIV/0!	#DIV/0!	#DIV/0!
4930554C24Rik	0	0	0	0	0	0	0	0	0	0	0	0	0	0	0	0	0	0	0	0	0		4930554C24Rik	0	0	0	0	0	0		#DIV/0!	#DIV/0!	#DIV/0!
4930554G24Rik	0	0	0	0	0	0	0	0	0	0	0	0	0	0	0	0	0	0	0	0	0		4930554G24Rik	0	0	0	0	0	0		#DIV/0!	#DIV/0!	#DIV/0!
4930554H23Rik	0	0	0	0	0	0	0	1.18176	0	0	0	0	0	0	0	0	0	0	0	0	0		4930554H23Rik	0	0	0.393919	0	0	0		#DIV/0!	#DIV/0!	#DIV/0!
4930554I06Rik	0	0	0	0	0	0	0	0	0	0	0	0	0	0	2.02432	0	0	0	0	0	0		4930554I06Rik	0	0	0	0	0.50608	0		#DIV/0!	0	#DIV/0!
4930555A03Rik	0	0	0	0	0	0	0	0	0	0	0	0	0	0	0	0	0	0	0	0	0		4930555A03Rik	0	0	0	0	0	0		#DIV/0!	#DIV/0!	#DIV/0!
4930555B11Rik	0	0	0	0	0	0	0	0	0	0	0	0	0	0	0	0	0	0	0	0	0		4930555B11Rik	0	0	0	0	0	0		#DIV/0!	#DIV/0!	#DIV/0!
4930555B12Rik	0	0	0	0	0	0	0	0	0	0	0	0	0	0	0	0	0	0	0	0	0		4930555B12Rik	0	0	0	0	0	0		#DIV/0!	#DIV/0!	#DIV/0!
4930555G01Rik	0	0	0	0	0	0	0	0	0	0	0	0	0	0	3.03648	0	0	0	0	0	0		4930555G01Rik	0	0	0	0	0.759119	0		#DIV/0!	0	#DIV/0!
4930555G21Rik	0	0	0	0	0	0	0	0	0	0	0	0	0	0	0	0	0	0	0	0	0		4930555G21Rik	0	0	0	0	0	0		#DIV/0!	#DIV/0!	#DIV/0!
4930555K05Rik	0	0	0	0	0	0	0	0	0	0	0	0	0	0	0	0	0	0	0	0	0		4930555K05Rik	0	0	0	0	0	0		#DIV/0!	#DIV/0!	#DIV/0!
4930555M17Rik	0	0	0	0	0	0	0	0	0	0	0	0	0	0	0	0	0	0	0	0	0		4930555M17Rik	0	0	0	0	0	0		#DIV/0!	#DIV/0!	#DIV/0!
4930556C24Rik	0	0	0	0	0	0	0	0	0	0	0	0	0	0	0	0	0	0	0	0	0		4930556C24Rik	0	0	0	0	0	0		#DIV/0!	#DIV/0!	#DIV/0!
4930556G01Rik	0	0	0	0	0	0	0	0	0	0	0	0	0	0	0	0	0	0	0	0	0		4930556G01Rik	0	0	0	0	0	0		#DIV/0!	#DIV/0!	#DIV/0!
4930556J02Rik	0	0	0	0	0	0	0	0	0	0	0	0	0	0	0	8.0781	0	0	0	0	0		4930556J02Rik	0	0	0	0	2.01952	0		#DIV/0!	0	#DIV/0!
4930556L07Rik	0	0	0	0	0	0	0	0	0	0	0	0	0	0	0	0	0	0	0	0	0		4930556L07Rik	0	0	0	0	0	0		#DIV/0!	#DIV/0!	#DIV/0!
4930556M19Rik	10.1139	12.0797	5.81109	2.4348	5.89743	0	35.7633	9.45406	7.46927	0	0.931397	5.28221	2.28599	2.84908	2.02432	1.34635	3.59438	1.81909	14.0265	16.211	2.56514		4930556M19Rik	9.33491	2.77741	17.5622	2.0712	2.12644	7.64323		3.36101	4.38993	1.88135
4930556N09Rik	0	0	0	17.8552	5.24216	0	0	0	0	0	4.65698	0	32.0039	2.84908	7.08512	0.673175	17.9719	10.9146	23.3775	0	0		4930556N09Rik	0	7.69911	0	1.55233	10.6528	10.4528		0	0	#DIV/0!
4930556N13Rik	0	0	0	0	0	0	0	0	0	0	0	0	0	0	0	0	0	0	0	0	0		4930556N13Rik	0	0	0	0	0	0		#DIV/0!	#DIV/0!	#DIV/0!
4930557A04Rik	0	0	0	0	0	0	0	0	0	0	0	0	0	0	0	0	0	0	0	0	0		4930557A04Rik	0	0	0	0	0	0		#DIV/0!	#DIV/0!	#DIV/0!
4930557B15Rik	0.842825	0	0	0.811598	1.31054	0	0	0	0	0	0	0	2.28599	0	0	6.05857	0	0	0	0	2.56514		4930557B15Rik	0.280942	0.707379	0	0	2.08614	0.513029		0.397159	0.134671	0
4930557F10Rik	0	0	0	0	0	0	0	0	0	0	0	0	0	0	0	0	0	0	0	0	0		4930557F10Rik	0	0	0	0	0	0		#DIV/0!	#DIV/0!	#DIV/0!
4930557J02Rik	0	0	0	0	0	0	0	0	0	0	0	0	0	0	0	0	0	0	0	0	0		4930557J02Rik	0	0	0	0	0	0		#DIV/0!	#DIV/0!	#DIV/0!
4930557K07Rik	0	0	0	0	0	0	0	1.18176	0	0	0	0	0	0	0	0	0	0	0	0	0		4930557K07Rik	0	0	0.393919	0	0	0		#DIV/0!	#DIV/0!	#DIV/0!
4930558C23Rik	0	0	0	0	0	0	0	0	0	0	0	0	0	0	0	0	0	0	0	0	0		4930558C23Rik	0	0	0	0	0	0		#DIV/0!	#DIV/0!	#DIV/0!
4930558F17Rik	0	0	0	0	0	0	0	0	0	0	0	0	0	0	0	0	0	0	0	0	0		4930558F17Rik	0	0	0	0	0	0		#DIV/0!	#DIV/0!	#DIV/0!
4930558G05Rik	0	0	0	0	0	0	0	0	0	0	0	0	0	0	0	0	0	0	0	0	0		4930558G05Rik	0	0	0	0	0	0		#DIV/0!	#DIV/0!	#DIV/0!
4930558J18Rik	18.5422	22.4338	5.81109	38.9567	19.0028	8.73779	14.3053	28.3622	24.5419	0	25.1477	5.28221	0	0.949694	1.01216	11.444	2.39625	9.70184	0	0.810552	0		4930558J18Rik	15.5957	22.2324	22.4031	10.1433	3.35146	2.58173		0.701483	4.6534	1.4365
4930558K02Rik	0	0	0	0	0	0	0	0	0	0	0	0	0	0	0	0	0	0	2.8053	0	0		4930558K02Rik	0	0	0	0	0	0.56106		#DIV/0!	#DIV/0!	#DIV/0!
4930559C10Rik	0	0	0	0	0	0	0	0	0	0	0	0	0	0	0	0	0	0	0	0	0		4930559C10Rik	0	0	0	0	0	0		#DIV/0!	#DIV/0!	#DIV/0!
4930562C15Rik	6.7426	3.45135	0	0	0	0	0	0	0	0	0	0	0	0	0	0	0	0	0	0	11.5431		4930562C15Rik	3.39798	0	0	0	0	2.30863		#DIV/0!	#DIV/0!	0
4930562F07Rik	0	0	0	0	2.62108	0	0	0	0	0	0	0	9.14397	0	0	0	0	0	0	0	0		4930562F07Rik	0	0.873693	0	0	2.28599	0		0	0	#DIV/0!
4930562F17Rik	0	0	0	0	0	0	0	0	0	0	0	0	0	0	0	0	0	0	0	0	0		4930562F17Rik	0	0	0	0	0	0		#DIV/0!	#DIV/0!	#DIV/0!
4930563D23Rik	0	0	0	0	0	0	0	0	0	0	0	0	0	0	1.01216	0.673175	0	0	0	0	0		4930563D23Rik	0	0	0	0	0.421334	0		#DIV/0!	0	#DIV/0!
4930563E18Rik	2.52848	0	1.29135	0	0	4.03282	0	7.68142	0	6.7614	0	9.50797	0	0	1.01216	0.673175	1.19813	0	0	3.24221	0		4930563E18Rik	1.27328	1.34427	2.56047	5.42312	0.421334	0.888067		0.947185	3.02202	2.01093
4930563E22Rik	13.4852	15.5311	9.03947	0	5.24216	8.73779	7.15265	13.5902	23.4749	7.72731	5.58838	25.3546	2.28599	7.59756	3.03648	4.71222	0	3.63819	15.8967	10.5372	3.84771		4930563E22Rik	12.6853	4.65998	14.7392	12.8901	4.40806	6.78395		2.72217	2.87774	1.16192
4930563F08Rik	0	0	0	0	0	0	0	0	0	0	0	0	0	0	0	0	0	0	0	0	0		4930563F08Rik	0	0	0	0	0	0		#DIV/0!	#DIV/0!	#DIV/0!
4930563H07Rik	0	0	0	0	0	0	0	0	0	0	0	0	0	0	0	0	0	0	0	0	0		4930563H07Rik	0	0	0	0	0	0		#DIV/0!	#DIV/0!	#DIV/0!
4930563I02Rik	0	0	0	0	0	0	0	0	0	0	0.931397	0	9.14397	0	0	0	0	0	0	0.810552	1.28257		4930563I02Rik	0	0	0	0.310466	2.28599	0.418625		#DIV/0!	0	#DIV/0!
4930563M20Rik	0	0	0	0	0	0	0	0	0	0	0	0	0	0	0	0	0	0.606365	0	0	0		4930563M20Rik	0	0	0	0	0	0.121273		#DIV/0!	#DIV/0!	#DIV/0!
4930564B18Rik	0	0	0	0	0	0	0	0	0	0	0	0	0	0	0	0	0	0	0	0	0		4930564B18Rik	0	0	0	0	0	0		#DIV/0!	#DIV/0!	#DIV/0!
4930564C03Rik	0	0	0	0	0	0	0	0	0	0	0	0	0	0	0	0	0	0	0	0	0		4930564C03Rik	0	0	0	0	0	0		#DIV/0!	#DIV/0!	#DIV/0!
4930564D02Rik	0	0	0	0	0	0	0	0	0	0	0	0	0	0	0	0	0	0	0	0	0		4930564D02Rik	0	0	0	0	0	0		#DIV/0!	#DIV/0!	#DIV/0!
4930565D16Rik	0	0	0	0	0	0	0	0	0	0	0	0	0	0	0	0	0	0	0	0	0		4930565D16Rik	0	0	0	0	0	0		#DIV/0!	#DIV/0!	#DIV/0!
4930565N06Rik	0	0	0	0	1.31054	0	0	0	0	0	0	0	0	0	0	0.673175	0	0	0	0	0		4930565N06Rik	0	0.436846	0	0	0.168294	0		0	0	#DIV/0!
4930567H12Rik	0	0	0	0	0	0	0	0	0	0	0	0	0	0	0	0	0	0	0	0	2.56514		4930567H12Rik	0	0	0	0	0	0.513029		#DIV/0!	#DIV/0!	#DIV/0!
4930567H17Rik	0	0	0	0	0	0	0	0	0	0	0	0	0	0	0	0	0	0	0	0	0		4930567H17Rik	0	0	0	0	0	0		#DIV/0!	#DIV/0!	#DIV/0!
4930567J20Rik	0	0	0	0	0	0	0	0	0	0	0	0	0	0	0	0	0	0	0	0	0		4930567J20Rik	0	0	0	0	0	0		#DIV/0!	#DIV/0!	#DIV/0!
4930567K12Rik	0	0	0	0	0	0	0	0	0	0	0	0	0	0	0	0	0	0	2.8053	0	0		4930567K12Rik	0	0	0	0	0	0.56106		#DIV/0!	#DIV/0!	#DIV/0!
4930567K20Rik	0	0	0	0	0	0	0	0	0	0	0	0	0	0	0	0	0	0	0	0	0		4930567K20Rik	0	0	0	0	0	0		#DIV/0!	#DIV/0!	#DIV/0!
4930568A12Rik	0	0	0	0	0	0	0	0	0	0	0	0	0	0	0	0.673175	0	0	0	0	1.28257		4930568A12Rik	0	0	0	0	0.168294	0.256514		#DIV/0!	0	#DIV/0!
4930568D16Rik	0	0	0	0	0	0	0	0	0	0	0	0	0	0	0	0	0	0	0.935099	0	0		4930568D16Rik	0	0	0	0	0	0.18702		#DIV/0!	#DIV/0!	#DIV/0!
4930568E12Rik	0	0	0	0	0	0	0	0	0	0	0	0	0	0	0	0	0	0	0	0	0		4930568E12Rik	0	0	0	0	0	0		#DIV/0!	#DIV/0!	#DIV/0!
4930568G15Rik	0	0	0	0	0	0	0	0	0	0	0	0	0	0	0	0	1.19813	0	0	0	0		4930568G15Rik	0	0	0	0	0	0.239625		#DIV/0!	#DIV/0!	#DIV/0!
4930570E03Rik	0	0	0	0	0	0	0	0	0	0	0	0	0	0	0	0	0	0	0	0	0		4930570E03Rik	0	0	0	0	0	0		#DIV/0!	#DIV/0!	#DIV/0!
4930570G05Rik	0	0	0	0	0	0	0	0	0	0	0	0	0	0	0	0	0	0	0	0	0		4930570G05Rik	0	0	0	0	0	0		#DIV/0!	#DIV/0!	#DIV/0!
4930570G19Rik	0	0	0	0	0	0	0	0	0	0	0	0	0	0	0	0	0	0	0	0	0		4930570G19Rik	0	0	0	0	0	0		#DIV/0!	#DIV/0!	#DIV/0!
4930571K23Rik	0	0	0	0	0	0	0	0	0	0	0	0	0	0	1.01216	0	1.19813	0	3.7404	0	0		4930571K23Rik	0	0	0	0	0.25304	0.987705		#DIV/0!	0	#DIV/0!
4930571O06Rik	0	0	0	0	0	0	0	0	0	0	0	0	0	0	0	0	0	0	7.4808	0	0		4930571O06Rik	0	0	0	0	0	1.49616		#DIV/0!	#DIV/0!	#DIV/0!
4930572G02Rik	14.328	2.58851	13.5592	8.92758	9.82905	18.1477	21.458	11.2267	0	0	3.72559	6.33865	6.85798	13.2957	9.10943	16.1562	7.18876	18.1909	20.5722	2.43166	14.1083		4930572G02Rik	10.1586	12.3014	10.8949	3.35474	11.3548	12.4984		0.825804	0.894648	1.07248
4930572J10Rik	0	0	0	0	0	0	0	0	0	0	0	0	0	0	0	0	0	0	0	0	0		4930572J10Rik	0	0	0	0	0	0		#DIV/0!	#DIV/0!	#DIV/0!
4930572K03Rik	0	0	0	0	0	0	0	0	0	0	0	0	0	0	0	0	0	0	0	0	0		4930572K03Rik	0	0	0	0	0	0		#DIV/0!	#DIV/0!	#DIV/0!
4930572O03Rik	0	0	0	0	0	0	0	0	0	0	0	0	4.57199	0	0	0	0	0	0	0	0		4930572O03Rik	0	0	0	0	1.143	0		#DIV/0!	0	#DIV/0!
4930572O13Rik	0	0	0	0	0	0	0	0	0	0	0	0	0	0	0	2.01952	0	0	0	0	3.84771		4930572O13Rik	0	0	0	0	0.504881	0.769543		#DIV/0!	0	#DIV/0!
4930573C15Rik	3.3713	2.58851	6.45677	12.174	1.96581	8.73779	0	0	0	4.82957	10.2454	9.50797	6.85798	0	7.08512	8.75127	0	3.03182	0.935099	0.810552	1.28257		4930573C15Rik	4.13886	7.62586	0	8.1943	5.67359	1.21201		0.54274	0.729496	0
4930573H18Rik	0	0	0	0	0	1.34427	0	0	0	0	0	0	0	1.89939	0	0	1.19813	0	0	0	0		4930573H18Rik	0	0.448092	0	0	0.474847	0.239625		0	0	#DIV/0!
4930573O16Rik	0	0	0	0	0	0	0	0	0	0	0	0	0	0	0	0	0	0	0	0	0		4930573O16Rik	0	0	0	0	0	0		#DIV/0!	#DIV/0!	#DIV/0!
4930577N17Rik	27.8132	5.17703	20.016	55.1887	20.9686	12.7706	14.3053	13.5902	14.9385	15.4546	7.45117	4.22577	50.2918	19.9436	13.1581	15.483	5.99063	11.5209	5.6106	33.2326	10.2606		4930577N17Rik	17.6687	29.6426	14.278	9.04385	24.7191	13.3231		0.596058	0.71478	0.808095
4930578C19Rik	0	0	0	0	0	0	0	0	0	0	0	0	0	0	5.0608	0	0	0.606365	0	0.810552	0		4930578C19Rik	0	0	0	0	1.2652	0.283383		#DIV/0!	0	#DIV/0!
4930578E11Rik	0	0	0	0	0	0	0	0	0	0	0	0	0	0	0	0	0	0	0	0	0		4930578E11Rik	0	0	0	0	0	0		#DIV/0!	#DIV/0!	#DIV/0!
4930578G10Rik	0	0	0	0	0	0	0	0	0	0	0	0	0	0.949694	2.02432	0	0	1.21273	0	0	0		4930578G10Rik	0	0	0	0	0.743503	0.242546		#DIV/0!	0	#DIV/0!
4930578I06Rik	0	0	0	0	0	0	0	0	0	0	0	0	0	0	0	0	0	0	0	0	0		4930578I06Rik	0	0	0	0	0	0		#DIV/0!	#DIV/0!	#DIV/0!
4930578M01Rik	0	0	0	0	0	1.34427	0	0	0	13.5228	0	0	6.85798	5.69817	7.08512	0	0	1.21273	0	0	1.28257		4930578M01Rik	0	0.448092	0	4.5076	4.91032	0.49906		0	0	#DIV/0!
4930578N18Rik	0	0	0	0	0	0	0	0	0	0	0	0	0	0	0	0	0	0	0	0	0		4930578N18Rik	0	0	0	0	0	0		#DIV/0!	#DIV/0!	#DIV/0!
4930579C12Rik	0	0	0	0	0	0	0	0	0	0	0	0	0	0	0	6.73175	0	0	0	0	0		4930579C12Rik	0	0	0	0	1.68294	0		#DIV/0!	0	#DIV/0!
4930579D09Rik	0	6.9027	0	0	0	0	0	0	0	0	0	0	0	0	0	0	0	0	0	0	0		4930579D09Rik	2.3009	0	0	0	0	0		#DIV/0!	#DIV/0!	0
4930579F01Rik	1.68565	0	0	0	0	0	0	0	0	0	0	0	0	0	0	0	1.19813	0	0.935099	0	0		4930579F01Rik	0.561884	0	0	0	0	0.426645		#DIV/0!	#DIV/0!	0
4930579G18Rik	0	0	0	1.6232	0	2.01641	0	8.86318	14.9385	0	0	0	11.43	0	1.01216	2.01952	0	0	0	0	24.3689		4930579G18Rik	0	1.2132	7.93391	0	3.61541	4.87377		0	0	#DIV/0!
4930579G24Rik	54.7837	62.9871	70.3787	35.7103	41.9373	56.4595	64.3739	53.7699	62.9553	33.807	40.0501	30.6368	4.57199	13.2957	20.2432	45.7759	15.5756	26.6801	16.8318	20.2638	33.3469		4930579G24Rik	62.7165	44.7024	60.3664	34.8313	20.9717	22.5396		1.40298	2.99053	0.962528
4930579H20Rik	0	0	0	0	0	0	0	0	0	0	0	0	0	0	1.01216	0	0	0	0	0	0		4930579H20Rik	0	0	0	0	0.25304	0		#DIV/0!	0	#DIV/0!
4930579J19Rik	0	0	0	0	0	0	0	0	0	0	0	0	2.28599	0	0	0	0	0	0	0	0		4930579J19Rik	0	0	0	0	0.571498	0		#DIV/0!	0	#DIV/0!
4930579K19Rik	5.05695	8.62838	1.29135	14.6088	7.20797	14.787	21.458	5.31791	0	0	1.86279	19.0159	11.43	3.79878	10.1216	0	17.9719	4.85092	1.8702	5.67387	12.8257		4930579K19Rik	4.99223	12.2013	8.92529	6.95958	6.33758	8.63852		0.409157	0.787718	1.78784
4930579P08Rik	0	0	0	0	0	0	0	0	0	0	0	0	0	0	0	0	0	0	0	0	0		4930579P08Rik	0	0	0	0	0	0		#DIV/0!	#DIV/0!	#DIV/0!
4930581F22Rik	5.05695	39.6905	9.68515	93.3338	99.601	47.0496	21.458	37.2253	23.4749	79.2049	120.15	91.9104	34.2899	28.4908	39.4742	23.5611	26.3588	23.6482	11.2212	17.8321	33.3469		4930581F22Rik	18.1442	79.9948	27.3861	97.0885	31.454	22.4814		0.226817	0.576849	1.50935
4930583I09Rik	0	0	0	0	0	0	0	0	0	0	0	0	0	0	0	0	0	0	0	0	0		4930583I09Rik	0	0	0	0	0	0		#DIV/0!	#DIV/0!	#DIV/0!
4930583K01Rik	0	0	3.22838	0	0	3.36069	0	0	0	0	0	0	0	0	0	0	0	0	0	0	1.28257		4930583K01Rik	1.07613	1.12023	0	0	0	0.256514		0.960632	#DIV/0!	0
4930583P06Rik	0	0	0	0	0	0	0	0	0	0	0	0	0	0	0	0	0	0	0	0	0		4930583P06Rik	0	0	0	0	0	0		#DIV/0!	#DIV/0!	#DIV/0!
4930584F24Rik	0	0	0	0	0	0	0	0	0	0	0	0	0	0	0	0	0	0	0	0	0		4930584F24Rik	0	0	0	0	0	0		#DIV/0!	#DIV/0!	#DIV/0!
4930586N03Rik	0	0	0	0	0	0	0	0	29.8771	0	0	0	0	0	0	0	0	0	0	0	0		4930586N03Rik	0	0	9.95903	0	0	0		#DIV/0!	#DIV/0!	#DIV/0!
4930587E11Rik	0	0	0	0	0	0	0	0	0	0	0	0	0	0	0	0	0	0	0	0	0		4930587E11Rik	0	0	0	0	0	0		#DIV/0!	#DIV/0!	#DIV/0!
4930588J15Rik	0	0	0	0	0	0	0	0	0	0	0	0	0	0	0	0	0	0	0.935099	0.810552	0		4930588J15Rik	0	0	0	0	0	0.34913		#DIV/0!	#DIV/0!	#DIV/0!
4930588K23Rik	0	0	0	0	0	0	0	0	0	0	0	0	0	0	0	0	0	0	0	0	2.56514		4930588K23Rik	0	0	0	0	0	0.513029		#DIV/0!	#DIV/0!	#DIV/0!
4930589L23Rik	0	0	0	0	0	3.36069	0	0	0	0	0	0	0	0	0	0	0	0	0.935099	0	0		4930589L23Rik	0	1.12023	0	0	0	0.18702		0	#DIV/0!	#DIV/0!
4930590J08Rik	10.1139	11.2169	3.22838	0	3.27635	4.70496	7.15265	17.7264	12.8045	18.3524	7.45117	14.7902	6.85798	0.949694	6.07296	5.3854	2.39625	10.3082	7.4808	0	11.5431		4930590J08Rik	8.18639	2.66044	12.5612	13.5312	4.81651	6.34568		3.07709	1.69965	1.53439
4930590L14Rik	0	0	0	0	0	0	0	0	0	0	0	0	0	0.949694	0	0	0	0	0	0	0		4930590L14Rik	0	0	0	0	0.237424	0		#DIV/0!	0	#DIV/0!
4930590L20Rik	0	0	0	0	0	0	0	0	0	0	0	0	0	0	0	0	0	0	0	0	0		4930590L20Rik	0	0	0	0	0	0		#DIV/0!	#DIV/0!	#DIV/0!
4930591A17Rik	0	0.862838	0	0	0	0	0	0	0	0	0	0	0	0	0	0	0	0	0	0.810552	0		4930591A17Rik	0.287613	0	0	0	0	0.16211		#DIV/0!	#DIV/0!	0
4930591E09Rik	0	0	0	0	0	0	0	0	0	0	0	0	0	0	0	0	0	0	0	0	0		4930591E09Rik	0	0	0	0	0	0		#DIV/0!	#DIV/0!	#DIV/0!
4930592A05Rik	0	0	0	0	0	0	0	0	0	0	0	0	2.28599	0	0	0	0	0	0	0	12.8257		4930592A05Rik	0	0	0	0	0.571498	2.56514		#DIV/0!	0	#DIV/0!
4930592I03Rik	0	0	0	0	0	0	0	0	0	0	0	0	0	0	0	0	0	0	0	0	0		4930592I03Rik	0	0	0	0	0	0		#DIV/0!	#DIV/0!	#DIV/0!
4930593A02Rik	0.842825	0	0.645677	4.05799	0	0	0	0	0	0	0	0	0	7.59756	0	4.03905	0	0	0	1.6211	0		4930593A02Rik	0.496167	1.35266	0	0	2.90915	0.324221		0.366808	0.170554	0
4930593C16Rik	0	0	0	0	0	0	0	0	0	0	0	0	0	0	0	0	0	0	0	0	0		4930593C16Rik	0	0	0	0	0	0		#DIV/0!	#DIV/0!	#DIV/0!
4930594C11Rik	336.287	194.138	292.491	348.987	440.997	308.511	300.411	220.398	223.011	299.433	368.833	249.32	278.891	137.706	245.955	213.396	127.001	197.675	119.693	125.636	187.255		4930594C11Rik	274.306	366.165	247.94	305.862	218.987	151.452		0.749132	1.25261	0.903882
4930594M22Rik	15.1709	10.3541	20.016	12.174	12.4501	2.68855	14.3053	14.1811	7.46927	25.1138	4.65698	14.7902	36.5759	0.949694	21.2553	6.05857	14.3775	11.5209	11.2212	12.9688	24.3689		4930594M22Rik	15.1803	9.10422	11.9852	14.8536	16.2099	14.8915		1.66739	0.936484	0.789525
4930594O21Rik	0	0	0	0	0	0	0	0	0	0	0	0	0	0	0	0	0	0	0	0	0		4930594O21Rik	0	0	0	0	0	0		#DIV/0!	#DIV/0!	#DIV/0!
4930595D18Rik	0	0	0	0	0	0	0	0	0	0	0	0	0	0	0	0	0	0	0	0	10.2606		4930595D18Rik	0	0	0	0	0	2.05211		#DIV/0!	#DIV/0!	#DIV/0!
4930595L18Rik	0	0	0	0	0	0	0	0	0	0	0	0	0	0	2.02432	0	0	1.21273	0	0	0		4930595L18Rik	0	0	0	0	0.50608	0.242546		#DIV/0!	0	#DIV/0!
4930595M18Rik	0	0	0	0	0	0	0	0	0	0	0	0	0	0	0	0	0	0	0	0	0		4930595M18Rik	0	0	0	0	0	0		#DIV/0!	#DIV/0!	#DIV/0!
4930596D02Rik	0	0	0	0	0	0	0	0	0	0	0	0	0	0	0	0	0	0	0	0	0		4930596D02Rik	0	0	0	0	0	0		#DIV/0!	#DIV/0!	#DIV/0!
4930596I21Rik	21.0706	17.2568	14.8506	2.4348	17.6923	19.492	14.3053	33.6801	0	9.65914	29.8047	33.8061	25.1459	19.9436	18.2189	8.0781	13.1794	10.3082	17.7669	0	32.0643		4930596I21Rik	17.726	13.2064	15.9951	24.4233	17.8466	14.6638		1.34223	0.99324	0.902355
4930597A21Rik	0	0	0	0	0	0	0	0	0	0	0	0	0	0	0	0	0	0	0	0	0		4930597A21Rik	0	0	0	0	0	0		#DIV/0!	#DIV/0!	#DIV/0!
4930597G03Rik	0	0	0	0	0	0	0	0	0	0	0	0	0	0	0	0	0	0	0	0	0		4930597G03Rik	0	0	0	0	0	0		#DIV/0!	#DIV/0!	#DIV/0!
4930598F16Rik	0	0	0	0	0	0	0	0	0	0	0	0	0	0	0	0	0	0	0	0	0		4930598F16Rik	0	0	0	0	0	0		#DIV/0!	#DIV/0!	#DIV/0!
4930599N23Rik	0.842825	0	0	0	0.65527	2.68855	0	0	0	1.93183	0	0	9.14397	6.64786	3.03648	0	5.99063	0	2.8053	0	3.84771		4930599N23Rik	0.280942	1.11461	0	0.643942	4.70708	2.52873		0.252055	0.059685	0
4931400O07Rik	0	0	0	0	0	0	0	0	0	0	0	0	0	0	0	0	0	0	0	0	0		4931400O07Rik	0	0	0	0	0	0		#DIV/0!	#DIV/0!	#DIV/0!
4931402G19Rik	0	0	0	0	0	0	0	0	0	0	0	0	0	0	0	0	0	0	0	0	0		4931402G19Rik	0	0	0	0	0	0		#DIV/0!	#DIV/0!	#DIV/0!
4931403E22Rik	0	0	0	0	0	0	0	2.36351	0	0	0	0	0	0	0	0	0	0	0	0	0		4931403E22Rik	0	0	0.787838	0	0	0		#DIV/0!	#DIV/0!	#DIV/0!
4931403G20Rik	0	0	0	0	0	0	0	0	0	0	0	0	0	0	0	0	0	0	0	0	6.41286		4931403G20Rik	0	0	0	0	0	1.28257		#DIV/0!	#DIV/0!	#DIV/0!
4931403M11Rik	0	0	0	4.86959	0	0	0	0	0	0	0	0	2.28599	0	2.02432	0	0	0	0	0.810552	3.84771		4931403M11Rik	0	1.6232	0	0	1.07758	0.931653		0	0	#DIV/0!
4931406B18Rik	0	0	0	0	0	0	0	0	0	0	0	0	2.28599	0.949694	0	2.01952	0	0	1.8702	0.810552	0		4931406B18Rik	0	0	0	0	1.3138	0.53615		#DIV/0!	0	#DIV/0!
4931406C07Rik	712.188	734.275	739.945	872.468	745.697	636.514	486.38	483.929	553.793	604.662	749.774	780.71	683.512	1637.27	1531.4	854.259	1123.84	1306.72	501.213	932.946	545.093		4931406C07Rik	728.803	751.56	508.034	711.715	1176.61	881.962		0.96972	0.619409	0.697081
4931406H21Rik	128.109	162.213	71.0244	86.0294	165.783	106.87	164.511	146.538	136.581	110.114	122.013	115.152	242.315	83.5731	146.763	117.806	110.228	103.688	165.513	97.2663	110.301		4931406H21Rik	120.449	119.561	149.21	115.76	147.614	117.399		1.00743	0.815972	1.23878
4931406P16Rik	410.456	506.486	457.785	306.784	467.207	487.3	479.228	437.841	484.436	286.876	454.522	368.698	340.613	395.073	419.034	435.544	404.967	466.295	464.744	370.422	380.924		4931406P16Rik	458.242	420.43	467.168	370.032	397.566	417.47		1.08994	1.15262	1.01948
4931408C20Rik	0	0	0	0	0	0	0	0	0	0	0	0	0	0.949694	0	0	0	0	11.2212	0	0		4931408C20Rik	0	0	0	0	0.237424	2.24424		#DIV/0!	0	#DIV/0!
4931408D14Rik	0	0	0	0	1.96581	0	0	0	0	0	0	2.11288	0	3.79878	0	0	0	5.45728	0.935099	0	1.28257		4931408D14Rik	0	0.65527	0	0.704294	0.949694	1.53499		0	0	#DIV/0!
4931409K22Rik	0.842825	0	0	0	0	0	0	0	0	0	0	0	9.14397	4.74847	4.04864	6.05857	9.58501	21.2228	3.7404	64.0336	28.2166		4931409K22Rik	0.280942	0	0	0	5.99991	25.3597		#DIV/0!	0.0468243	0
4931412M21	0	0	0	0	0	0	0	0	0	0	0	0	0	0	2.02432	0	0	0	1.8702	0	0		4931412M21	0	0	0	0	0.50608	0.37404		#DIV/0!	0	#DIV/0!
4931413K12Rik	0	0	0	0	0	0	0	3.54527	0	0	3.72559	0	11.43	0.949694	0	0	0	0	0	0	1.28257		4931413K12Rik	0	0	1.18176	1.24186	3.09491	0.256514		#DIV/0!	0	#DIV/0!
4931414P19Rik	125.581	165.665	109.119	57.6235	148.746	110.231	193.122	138.856	104.57	104.319	156.475	160.579	130.302	118.712	66.8025	164.928	150.964	121.273	98.1854	72.9497	78.2369		4931414P19Rik	133.455	105.533	145.516	140.457	120.186	104.322		1.26458	1.1104	1.09037
4931417E11Rik	0	0	0	0	0	0	0	0	0	0	0	0	0	0	0	0	0	0	0	0	0		4931417E11Rik	0	0	0	0	0	0		#DIV/0!	#DIV/0!	#DIV/0!
4931419H13Rik	0	0	0	0	0	0	0	2.36351	0	0	0	0	0	0	0	0	0	0	0	0	0		4931419H13Rik	0	0	0.787838	0	0	0		#DIV/0!	#DIV/0!	#DIV/0!
4931420L22Rik	0	0	0	0	0	0	0	0	0	0	0	0	0	0	0	0	0	0	0	0	0		4931420L22Rik	0	0	0	0	0	0		#DIV/0!	#DIV/0!	#DIV/0!
4931422A03Rik	0	0	0	0	0	0	0	0	0	0	0	0	0	0	0	0	0	0	0	0	0		4931422A03Rik	0	0	0	0	0	0		#DIV/0!	#DIV/0!	#DIV/0!
4931423N10Rik	10.9567	12.0797	14.2049	8.11598	4.58689	15.4592	21.458	2.95439	18.1397	3.86365	9.31397	21.1288	0	1.89939	19.231	10.0976	0	9.70184	11.2212	0	21.8037		4931423N10Rik	12.4138	9.38734	14.184	11.4355	7.80701	8.54535		1.3224	1.59008	1.1426
4931428F04Rik	91.868	149.271	85.2293	75.4787	58.9743	64.5252	78.6792	76.8142	55.486	30.9092	45.6384	38.0319	93.7257	51.2835	26.3161	39.7173	53.9157	27.2864	37.404	55.9281	57.7157		4931428F04Rik	108.789	66.326	70.3265	38.1932	52.7607	46.45		1.64022	2.06194	0.646446
4931428L18Rik	0	0	0	0	0	0	0	0	0	0	0	0	0	0	0	0	0	0	0	0	0		4931428L18Rik	0	0	0	0	0	0		#DIV/0!	#DIV/0!	#DIV/0!
4931429I11Rik	0	0	0	0	0	0	0	0	0	0	0	0	13.716	7.59756	1.01216	2.6927	0	0	10.2861	0	0		4931429I11Rik	0	0	0	0	6.25459	2.05722		#DIV/0!	0	#DIV/0!
4931429L15Rik	0	0	0	0	0	0	0	0	0	0	0	0	0	0	0	0	0	0	0	0	0		4931429L15Rik	0	0	0	0	0	0		#DIV/0!	#DIV/0!	#DIV/0!
4931429P17Rik	0	0	0	0	0	0	0	0	0	0	0	0	0	0	0	6.05857	0	0	6.5457	0	0		4931429P17Rik	0	0	0	0	1.51464	1.30914		#DIV/0!	0	#DIV/0!
4931430N09Rik	0	0	0	0	0	0	0	0	0	0	0	0	4.57199	0	0	0	0	0	0	0	0		4931430N09Rik	0	0	0	0	1.143	0		#DIV/0!	0	#DIV/0!
4931431B13Rik	0	0	0	0	0	0	0	0	8.53631	0	0	0	0	0	0	0	0	0	0	0	0		4931431B13Rik	0	0	2.84544	0	0	0		#DIV/0!	#DIV/0!	#DIV/0!
4931431C16Rik	0	0	0	0	0	0	0	4.13615	0	0	0	0	0	0	0	0	0	0.606365	0	0	3.84771		4931431C16Rik	0	0	1.37872	0	0	0.890816		#DIV/0!	#DIV/0!	#DIV/0!
4931431F19Rik	0	0	0	0	0	0	0	0	0	0	0	0	0	0	0	0	1.19813	0	0	0	0		4931431F19Rik	0	0	0	0	0	0.239625		#DIV/0!	#DIV/0!	#DIV/0!
4931439C15Rik	0	0	0	0	0	0	0	0	0	0	0	0	0	0	0	0	0	0	0.935099	0.810552	0		4931439C15Rik	0	0	0	0	0	0.34913		#DIV/0!	#DIV/0!	#DIV/0!
4931440F15Rik	0.842825	0	0	0	6.5527	0.672137	0	0	0	7.72731	0.931397	3.16932	70.8658	22.7927	49.5958	37.0246	23.9625	25.4673	62.6517	42.9593	19.2386		4931440F15Rik	0.280942	2.40828	0	3.94268	45.0697	34.8559		0.116657	0.00623349	0
4931440J10Rik	2.52848	0	3.87406	0	0	1.34427	7.15265	0	0	0	0	7.39509	0	0	0	0	0	0	3.7404	0	0		4931440J10Rik	2.13418	0.448092	2.38422	2.46503	0	0.74808		4.76282	#DIV/0!	1.11716
4931440P22Rik	5.05695	12.0797	8.3938	1.6232	0	6.04924	0	8.86318	0	7.72731	2.79419	4.22577	13.716	0	1.01216	8.0781	8.38688	6.06365	6.5457	0.810552	1.28257		4931440P22Rik	8.51016	2.55748	2.95439	4.91575	5.70155	4.61787		3.32756	1.4926	0.347161
4932411E22Rik	0	0	0	0	1.31054	1.34427	57.2212	1.77264	0	7.72731	0	0	9.14397	6.64786	5.0608	15.483	7.18876	73.3702	15.8967	87.5396	37.1946		4932411E22Rik	0	0.884938	19.6646	2.57577	9.08391	44.238		0	0	#DIV/0!
4932411N23Rik	0	0	0	0	0	0	0	0	0	0	0	0	0	0	0	0	0	0	0	0	0		4932411N23Rik	0	0	0	0	0	0		#DIV/0!	#DIV/0!	#DIV/0!
4932412D23Rik	0	0	0	0	0	0	0	0	0	0	0	0	0	0	0	9.42445	0	0	0	0	0		4932412D23Rik	0	0	0	0	2.35611	0		#DIV/0!	0	#DIV/0!
4932413F04Rik	0	0	0	0	0	0	0	0	0	0	0	0	0	0	0	0	0	0	0	0	3.84771		4932413F04Rik	0	0	0	0	0	0.769543		#DIV/0!	#DIV/0!	#DIV/0!
4932414J04Rik	0	0	0	0	0	0	0	0	0	0	0	0	2.28599	0	0	3.36587	0	0	0.935099	0	0		4932414J04Rik	0	0	0	0	1.41297	0.18702		#DIV/0!	0	#DIV/0!
4932414N04Rik	0.842825	0	0	0	0	2.68855	0	0	0	0	0	0	0	0	1.01216	0	0	0	0.935099	0	0		4932414N04Rik	0.280942	0.896183	0	0	0.25304	0.18702		0.313487	1.11027	0
4932415M13Rik	0	0	0	0	0	0	0	0	0	0	0	0	0	0	0	0	0	0	0	0	0		4932415M13Rik	0	0	0	0	0	0		#DIV/0!	#DIV/0!	#DIV/0!
4932416H05Rik	49.7267	51.7703	61.985	23.5364	48.49	26.2134	57.2212	63.224	60.8212	19.3183	68.9233	25.3546	50.2918	37.0381	58.7052	30.2929	38.34	46.0837	46.755	78.6236	39.7597		4932416H05Rik	54.494	32.7466	60.4221	37.8654	44.082	49.9124		1.66411	1.2362	1.10879
4932416K20Rik	0	0	0	0	0	0	0	0	0	0	0	0	0	0	0	1.34635	0	0	2.8053	0	0		4932416K20Rik	0	0	0	0	0.336587	0.56106		#DIV/0!	0	#DIV/0!
4932418E24Rik	7.58543	35.3763	10.3308	0	1.31054	4.70496	21.458	27.1804	33.0782	25.1138	6.51978	22.1853	20.5739	1.89939	8.09727	0	1.19813	12.1273	28.9881	14.5899	17.956		4932418E24Rik	17.7642	2.00517	27.2389	17.9396	7.64265	14.9719		8.85921	2.32435	1.53336
4932429P05Rik	0	0	0	0	0	0	0	0	0	0	0	0	0	0	0	0	0	0	0	0	0		4932429P05Rik	0	0	0	0	0	0		#DIV/0!	#DIV/0!	#DIV/0!
4932431L22Rik	0	0	0	0	0	0	0	0	0	0	0	0	0	0	0	0	0	0	0	0	0		4932431L22Rik	0	0	0	0	0	0		#DIV/0!	#DIV/0!	#DIV/0!
4932431P20Rik	0	0	0	0	0	0	0	2.36351	0	0	0	0	2.28599	0	4.04864	6.05857	1.19813	0	0.935099	0	8.978		4932431P20Rik	0	0	0.787838	0	3.0983	2.22225		#DIV/0!	0	#DIV/0!
4932435O22Rik	1.68565	0	0	0	0	0	0	0	0	0	0	0	0	0	0	0	0	0	0	0	0		4932435O22Rik	0.561884	0	0	0	0	0		#DIV/0!	#DIV/0!	0
4932438A13Rik	520.023	483.189	433.249	560.815	574.016	585.432	522.144	477.43	633.821	635.571	618.447	600.059	5415.52	5859.61	8014.28	5568.5	4507.35	5497.3	3856.35	3863.09	4290.2		4932438A13Rik	478.82	573.421	544.465	618.026	6214.48	4402.86		0.835025	0.0770492	1.1371
4932438H23Rik	14.328	0.862838	3.22838	51.1307	15.0712	12.0985	7.15265	10.0449	11.7374	18.3524	22.3535	9.50797	25.1459	5.69817	29.3526	10.7708	10.7831	9.09547	22.4424	18.6427	24.3689		4932438H23Rik	6.13975	26.1001	9.64501	16.7379	17.7419	17.0665		0.235238	0.34606	1.57091
4932441J04Rik	0	0	0	0	0	0	0	0	0	0	0	0	0	0	0	0	0	0	0	0	0		4932441J04Rik	0	0	0	0	0	0		#DIV/0!	#DIV/0!	#DIV/0!
4932442L08Rik	0	0	0	0	0	0	0	0	13.8715	0	0	0	0	0.949694	0	0	0	0.606365	1.8702	0	0		4932442L08Rik	0	0	4.62384	0	0.237424	0.495313		#DIV/0!	0	#DIV/0!
4932443I19Rik	2.52848	0	0	0	0	0	0	2.95439	0	0	0	0	0	0	0	0	0	0	0.935099	0	0		4932443I19Rik	0.842825	0	0.984797	0	0	0.18702		#DIV/0!	#DIV/0!	1.16845
4932443L11Rik	1.68565	2.58851	0	5.68119	0	0	0	9.45406	0	0	0	0	0	1.89939	0	0	1.19813	0.606365	4.6755	0	0		4932443L11Rik	1.42472	1.89373	3.15135	0	0.474847	1.296		0.752336	3.00038	2.21191
4932702P03Rik	0.842825	0	0	0	0	0	0	0.590878	0	0	0	6.33865	0	0	0	0	0	0	0	0	1.28257		4932702P03Rik	0.280942	0	0.196959	2.11288	0	0.256514		#DIV/0!	#DIV/0!	0.701069
4933400A11Rik	0	0	0	0	0	0	0	0	0	0	0	0	2.28599	0	0	0	0	0	0	0	0		4933400A11Rik	0	0	0	0	0.571498	0		#DIV/0!	0	#DIV/0!
4933400B14Rik	0	0	0	0	0	0	0	0	0	0	0	0	0	0	0	0	0	0	0	0.810552	0		4933400B14Rik	0	0	0	0	0	0.16211		#DIV/0!	#DIV/0!	#DIV/0!
4933400C23Rik	0	0	0	0	0	0	0	0	0	0	0	0	0	0	0	0	0	0	0	0	0		4933400C23Rik	0	0	0	0	0	0		#DIV/0!	#DIV/0!	#DIV/0!
4933400F21Rik	0	0	0	2.4348	0	0	7.15265	0	0	0	0	0	0	0	0	0	0	0	0	0	0		4933400F21Rik	0	0.811598	2.38422	0	0	0		0	#DIV/0!	#DIV/0!
4933400L20Rik	0	0	0	0	0	0	0	0	0	0	0	0	0	0	0	0	0	0	0	0	0		4933400L20Rik	0	0	0	0	0	0		#DIV/0!	#DIV/0!	#DIV/0!
4933401B06Rik	0	0	0	0	0	0	0	0	0	0	0	0	0	0	0	0	0	0	0	0	0		4933401B06Rik	0	0	0	0	0	0		#DIV/0!	#DIV/0!	#DIV/0!
4933401D09Rik	0	1.72568	0	0	0	0	0	0	0	0	0	0	0	0	0	0	0	0	0	0.810552	1.28257		4933401D09Rik	0.575225	0	0	0	0	0.418625		#DIV/0!	#DIV/0!	0
4933401H06Rik	0.842825	0	0	0	0	2.01641	0	0	0	0	0	0	0	5.69817	0	0	0	0.606365	0	4.05276	0		4933401H06Rik	0.280942	0.672137	0	0	1.42454	0.931825		0.417983	0.197216	0
4933402C05Rik	0	0	0	0	0	0	0	0	0	0	0	0	0	0	0	0	0	0	0	0	0		4933402C05Rik	0	0	0	0	0	0		#DIV/0!	#DIV/0!	#DIV/0!
4933402C06Rik	0	0	0	0	0	0	0	0	0	0	0	0	0	0	0	0	0	0	0	0	0		4933402C06Rik	0	0	0	0	0	0		#DIV/0!	#DIV/0!	#DIV/0!
4933402D24Rik	0	0	0	0	0	0	0	0	0	0	0	0	0	0	0	0	0	0	0	0	0		4933402D24Rik	0	0	0	0	0	0		#DIV/0!	#DIV/0!	#DIV/0!
4933402E13Rik	0	0	0	0	0	0	0	0	0	0	0	0	0	0	0	0	0	0	0	0	0		4933402E13Rik	0	0	0	0	0	0		#DIV/0!	#DIV/0!	#DIV/0!
4933402J07Rik	0	0	0	0	0	0	0	0	0	0	0	0	0	0	0	0	0	0.606365	0	0	0		4933402J07Rik	0	0	0	0	0	0.121273		#DIV/0!	#DIV/0!	#DIV/0!
4933402J10Rik	0	0	0	0	0	0	0	0	0	0	0	0	0	0	0	0	0	0	0	0	0		4933402J10Rik	0	0	0	0	0	0		#DIV/0!	#DIV/0!	#DIV/0!
4933402J15Rik	0	0	0	0	0	0	0	0	0	0	0	0	0	0	0	0	0	0	0	0	0		4933402J15Rik	0	0	0	0	0	0		#DIV/0!	#DIV/0!	#DIV/0!
4933402N03Rik	0	0	0	0	0	0	0	0	0	0	0	0	0	0	0	0	0	0	0	0	0		4933402N03Rik	0	0	0	0	0	0		#DIV/0!	#DIV/0!	#DIV/0!
4933402N22Rik	0	0	0	0	0	0	0	0	0	0	0	0	0	0	0	0	0	0	0.935099	0	0		4933402N22Rik	0	0	0	0	0	0.18702		#DIV/0!	#DIV/0!	#DIV/0!
4933402P03Rik	0	0	0	0	0	0	0	0	0	0	0	0	0	0	0	0	0	0	0.935099	0	0		4933402P03Rik	0	0	0	0	0	0.18702		#DIV/0!	#DIV/0!	#DIV/0!
4933403O08Rik	0	0	7.10244	0	0	0	0	0	0	0	0	0	0	0	0	0	1.19813	0	0.935099	0	0		4933403O08Rik	2.36748	0	0	0	0	0.426645		#DIV/0!	#DIV/0!	0
4933404G15Rik	0	0	0	0	0	0	0	0	0	0	0	0	0	0	0	0	0	0	0	0	0		4933404G15Rik	0	0	0	0	0	0		#DIV/0!	#DIV/0!	#DIV/0!
4933404K08Rik	0	0	0	0	0	0	0	0	0	0	0	0	0	0	0	0	0	0	0.935099	0	0		4933404K08Rik	0	0	0	0	0	0.18702		#DIV/0!	#DIV/0!	#DIV/0!
4933404K13Rik	0	0	0	0	0	0	0	0.590878	0	0	0	0	13.716	0	4.04864	0	0	2.42546	0	0	0		4933404K13Rik	0	0	0.196959	0	4.44115	0.485092		#DIV/0!	0	#DIV/0!
4933404O12Rik	17.6993	19.8453	18.0789	0.811598	43.2478	45.7053	0	34.8618	33.0782	16.4205	78.2373	47.5399	121.158	221.279	88.0579	27.6002	71.8876	87.9229	47.6901	62.4125	39.7597		4933404O12Rik	18.5412	29.9216	22.6467	47.3992	114.524	61.9346		0.619659	0.161898	1.22143
4933405D12Rik	2.52848	0.862838	3.22838	0	1.31054	8.73779	28.6106	0.590878	0	0	0	0	0	0	0	0	0	0	0.935099	4.05276	0		4933405D12Rik	2.20657	3.34944	9.73383	0	0	0.997572		0.658786	#DIV/0!	4.4113
4933405E24Rik	0	0	0	0	0	0	0	0	0	0	0	0	0	0	0	0	0	0	0	0	0		4933405E24Rik	0	0	0	0	0	0		#DIV/0!	#DIV/0!	#DIV/0!
4933405L10Rik	0	0	0	0	0	0	7.15265	0	0	0	0	0	0	0	0	0	0	0	0	0	0		4933405L10Rik	0	0	2.38422	0	0	0		#DIV/0!	#DIV/0!	#DIV/0!
4933405O20Rik	0	0	0	0	0	0	0	0	0	0	0	11.6209	0	0	0	0	0	0	0	0	0		4933405O20Rik	0	0	0	3.87362	0	0		#DIV/0!	#DIV/0!	#DIV/0!
4933406B17Rik	0	0	0	0	0	0	0	0	0	0	0	0	0	0	0	0.673175	0	0	0	0	0		4933406B17Rik	0	0	0	0	0.168294	0		#DIV/0!	0	#DIV/0!
4933406C10Rik	65.7404	82.8324	36.1579	18.6668	17.037	23.5248	42.9159	53.1791	37.3464	15.4546	22.3535	2.11288	144.018	56.032	144.739	59.2394	70.6894	77.0083	160.837	104.561	150.061		4933406C10Rik	61.5769	19.7429	44.4804	13.307	101.007	112.631		3.11894	0.60963	0.722356
4933406D12Rik	0	0	0	0	0	0	0	0	0	0	0	0	0	0	0	0	0	0	0	0	0		4933406D12Rik	0	0	0	0	0	0		#DIV/0!	#DIV/0!	#DIV/0!
4933406F09Rik	0	0	0	0	0	0	0	0	0	0	0	0	0	0	0	0	0	0	0	0	0		4933406F09Rik	0	0	0	0	0	0		#DIV/0!	#DIV/0!	#DIV/0!
4933406G16Rik	0	0	0	0	0	0	0	0	0	0	0	0	0	0	0	0	0	0	0	0	0		4933406G16Rik	0	0	0	0	0	0		#DIV/0!	#DIV/0!	#DIV/0!
4933406I18Rik	0	0	2.58271	0	0	0.672137	7.15265	0	0	0	0	0	0	5.69817	2.02432	2.01952	0	0	0	0	0		4933406I18Rik	0.860902	0.224046	2.38422	0	2.4355	0		3.84253	0.35348	2.76944
4933406J08Rik	0	0	0	0	0	0	0	0	0	0	0	0	0	0	0	2.01952	1.19813	0	0	0	0		4933406J08Rik	0	0	0	0	0.504881	0.239625		#DIV/0!	0	#DIV/0!
4933406J10Rik	0	0	0	0	0	0	0	0	0	0	0	0	0	0	0	0	1.19813	0	0	0	0		4933406J10Rik	0	0	0	0	0	0.239625		#DIV/0!	#DIV/0!	#DIV/0!
4933406K04Rik	0	0	0	0	0	0	0	0	0	0	0	0	0	0	0	0	0	0	0	0	0		4933406K04Rik	0	0	0	0	0	0		#DIV/0!	#DIV/0!	#DIV/0!
4933406M09Rik	0	0	0	0	0	0	0	0	0	0	0	0	0	0	0	0	0	0	0	0.810552	0		4933406M09Rik	0	0	0	0	0	0.16211		#DIV/0!	#DIV/0!	#DIV/0!
4933407E24Rik	0	0	0	0	0	0	0	0	0	0	0	0	0	0	0	0	1.19813	0	0	0	0		4933407E24Rik	0	0	0	0	0	0.239625		#DIV/0!	#DIV/0!	#DIV/0!
4933407G14Rik	0	0	0	0	0	0	0	0	0	0	0	3.16932	0	0	0	0	0	0	0.935099	0	0		4933407G14Rik	0	0	0	1.05644	0	0.18702		#DIV/0!	#DIV/0!	#DIV/0!
4933407I05Rik	0	0	0	0	0	0	0	0	0	0	0	0	0	0	0	0	0	0	0	0	0		4933407I05Rik	0	0	0	0	0	0		#DIV/0!	#DIV/0!	#DIV/0!
4933407I08Rik	0	0	0	0	0	0	0	0	0	0	0	0	2.28599	0	0	0	0	0	5.6106	0	0		4933407I08Rik	0	0	0	0	0.571498	1.12212		#DIV/0!	0	#DIV/0!
4933407K13Rik	134.009	111.306	110.411	119.305	119.259	77.9679	107.29	123.494	41.6145	40.5684	162.063	62.33	692.656	172.844	188.262	319.085	306.72	227.993	288.946	303.957	456.595		4933407K13Rik	118.575	105.511	90.7993	88.3205	343.212	316.842		1.12382	0.345487	0.765752
4933407L21Rik	0.842825	0	0	0	11.1396	2.68855	0	0	0	13.5228	0	9.50797	9.14397	10.4466	9.10943	4.71222	10.7831	11.5209	43.0146	17.0216	7.69543		4933407L21Rik	0.280942	4.60938	0	7.67692	8.35307	18.0071		0.06095	0.0336334	0
4933408B17Rik	11.7996	25.8851	29.7011	30.8407	2.62108	8.73779	0	14.1811	7.46927	6.7614	6.51978	7.39509	16.002	0	4.04864	26.927	13.1794	17.5846	15.8967	1.6211	7.69543		4933408B17Rik	22.4619	14.0665	7.21679	6.89209	11.7444	11.1954		1.59684	1.91257	0.32129
4933408J17Rik	0	0	5.16541	0	0	0	0	0	0	0	0	9.50797	0	0.949694	0	0.673175	0	0	0	0	1.28257		4933408J17Rik	1.7218	0	0	3.16932	0.405717	0.256514		#DIV/0!	4.24385	0
4933408N05Rik	0	0	0	0	0	0	0	0	0	0	0	0	0	0	0	0	0	0	0.935099	0	0		4933408N05Rik	0	0	0	0	0	0.18702		#DIV/0!	#DIV/0!	#DIV/0!
4933409F18Rik	0	0	0	0	0	0	0	0	0	0	0	0	0	0	0	0.673175	1.19813	0.606365	8.4159	0.810552	0		4933409F18Rik	0	0	0	0	0.168294	2.20619		#DIV/0!	0	#DIV/0!
4933409G03Rik	0	0	0	0	0	0	0	0	0	0	0	0	0	0	0	0	0	0	0	0	5.13029		4933409G03Rik	0	0	0	0	0	1.02606		#DIV/0!	#DIV/0!	#DIV/0!
4933409K07Rik	0	0	0	0	0	0	0	0	0	0	0	0	0	0	0	3.36587	0	0.606365	1.8702	0	0		4933409K07Rik	0	0	0	0	0.841469	0.495313		#DIV/0!	0	#DIV/0!
4933411E08Rik	0	0	0	0	0	0	0	2.36351	0	0	5.58838	0	9.14397	0	0	0	0	0	3.7404	0	0		4933411E08Rik	0	0	0.787838	1.86279	2.28599	0.74808		#DIV/0!	0	#DIV/0!
4933411G06Rik	0	0	0	0	0	0	0	0	0	0	0	0	0	0	0	0	0	0	4.6755	0	0		4933411G06Rik	0	0	0	0	0	0.935099		#DIV/0!	#DIV/0!	#DIV/0!
4933411G11Rik	0	0	0.645677	0	0	0	0	0	0	0	0	0	0	0.949694	0	0	0	0	0	0	0		4933411G11Rik	0.215226	0	0	0	0.237424	0		#DIV/0!	0.906504	0
4933411K16Rik	13.4852	23.2966	14.8506	0	8.51851	4.03282	7.15265	11.8176	20.2737	1.93183	1.86279	0	0	4.74847	7.08512	0	0	3.03182	0	0.810552	0		4933411K16Rik	17.2108	4.18378	13.0813	1.26487	2.9584	0.768475		4.1137	5.81761	0.760065
4933412E12Rik	10.1139	24.1595	38.7406	28.4059	17.6923	17.4756	7.15265	22.4534	0	13.5228	19.5593	7.39509	32.0039	4.74847	7.08512	18.1757	4.7925	12.1273	11.2212	15.4005	8.978		4933412E12Rik	24.338	21.1913	9.86868	13.4924	15.5033	10.5039		1.14849	1.56986	0.405485
4933412E24Rik	0	0	0	0	0	0	0	0	0	0	0	0	0	0	0	0	0	0	0	0	0		4933412E24Rik	0	0	0	0	0	0		#DIV/0!	#DIV/0!	#DIV/0!
4933412O06Rik	0	0	0	0	0	0	0	0	0	0	0	0	0	0	0	0	0	0	1.8702	0	0		4933412O06Rik	0	0	0	0	0	0.37404		#DIV/0!	#DIV/0!	#DIV/0!
4933413G19Rik	4.21413	0	3.22838	0	0	2.68855	0	0	11.7374	0	0	0	0	0	0	2.6927	0	0	0	0.810552	0		4933413G19Rik	2.48084	0.896183	3.91248	0	0.673175	0.16211		2.76823	3.68528	1.57708
4933413J09Rik	0	0	0	0	0	0	0	0	0	0	0	0	0	0	0	0	0	0	5.6106	0	0		4933413J09Rik	0	0	0	0	0	1.12212		#DIV/0!	#DIV/0!	#DIV/0!
4933413L06Rik	0	0	0	0	0	0	0	0	0	0	0	0	0	0	0	0	0	0	0	0	0		4933413L06Rik	0	0	0	0	0	0		#DIV/0!	#DIV/0!	#DIV/0!
4933414I15Rik	0	0	0	0	0	0	0	0	0	0	0	0	0	0	0	0	0	0	0	0	0		4933414I15Rik	0	0	0	0	0	0		#DIV/0!	#DIV/0!	#DIV/0!
4933415F23Rik	0	0	0	0	0	0	0	0	0	0	0	0	0	0	0	0	1.19813	0	4.6755	0	1.28257		4933415F23Rik	0	0	0	0	0	1.43124		#DIV/0!	#DIV/0!	#DIV/0!
4933416C03Rik	0	0	0	0	0	0	0	0	0	0	0	0	0	0	0	0	0	0	0	0	1.28257		4933416C03Rik	0	0	0	0	0	0.256514		#DIV/0!	#DIV/0!	#DIV/0!
4933416E03Rik	0	0	0	0	0	0	0	0	0	0	0	0	0	0	0	0	0	0	0	0	0		4933416E03Rik	0	0	0	0	0	0		#DIV/0!	#DIV/0!	#DIV/0!
4933416I08Rik	0	0	0	0	0	0	0	0	0	0	0	0	0	0	0	0	0	0	0	0	0		4933416I08Rik	0	0	0	0	0	0		#DIV/0!	#DIV/0!	#DIV/0!
4933416M06Rik	0	0	0	0	0	0	0	0	0	0	0	0	0	0.949694	0	0	0	0	0	0	0		4933416M06Rik	0	0	0	0	0.237424	0		#DIV/0!	0	#DIV/0!
4933416M07Rik	1.68565	0	0	4.86959	0	1.34427	0	0	0	0	4.65698	0	13.716	1.89939	11.1338	6.73175	0	0.606365	0	0	3.84771		4933416M07Rik	0.561884	2.07129	0	1.55233	8.37021	0.890816		0.271273	0.067129	0
4933416O17Rik	0	0	0	0	0	0	0	0	0	0	0	0	0	0	0	0	0	0	0	0	0		4933416O17Rik	0	0	0	0	0	0		#DIV/0!	#DIV/0!	#DIV/0!
4933417A18Rik	0	0	0	0	0	0	0	0	0	0	0	0	0	0	5.0608	0	0	0	0	0	0		4933417A18Rik	0	0	0	0	1.2652	0		#DIV/0!	0	#DIV/0!
4933417D19Rik	5.05695	3.45135	3.22838	0	1.96581	0	0	0	0	0	0	0	0	0.949694	2.02432	0	0	0	0	0.810552	15.3909		4933417D19Rik	3.91223	0.65527	0	0	0.743503	3.24028		5.97041	5.26188	0
4933417E11Rik	0	0	0	0	0.65527	0	0	0	0	0.965914	9.31397	0	0	0	0	0	0	0	0	0	0		4933417E11Rik	0	0.218423	0	3.42663	0	0		0	#DIV/0!	#DIV/0!
4933417G07Rik	0	0	0	0	0.65527	0	0	0	0	1.93183	5.58838	0	0	0	2.02432	1.34635	1.19813	0.606365	0	0	2.56514		4933417G07Rik	0	0.218423	0	2.50674	0.842667	0.873927		0	0	#DIV/0!
4933417O13Rik	5.05695	0	0	0	0	0	0	0	0	0	0	0	0	0	4.04864	0	0	0	0	0	0		4933417O13Rik	1.68565	0	0	0	1.01216	0		#DIV/0!	1.6654	0
4933421I07Rik	0	0	0	0	0	0	0	0	0	0	0	0	0	0	0	0	0	0	0	0	0		4933421I07Rik	0	0	0	0	0	0		#DIV/0!	#DIV/0!	#DIV/0!
4933421O10Rik	76.6971	85.4209	81.3553	100.638	53.0768	89.3943	21.458	73.2689	75.7598	65.6821	36.3245	78.1767	150.876	96.8688	145.751	93.5713	130.596	140.07	129.979	85.108	162.887		4933421O10Rik	81.1578	81.0364	56.8289	60.0611	121.767	129.728		1.0015	0.666502	0.700227
4933422A05Rik	4.21413	0	0	0	1.96581	3.36069	0	1.77264	0	0	7.45117	0	0	0	2.02432	0	1.19813	0	0	0	7.69543		4933422A05Rik	1.40471	1.7755	0.590878	2.48372	0.50608	1.77871		0.791163	2.77567	0.420641
4933424G05Rik	2.52848	0	7.10244	0	0	0	0	0	0	0	0	0	0	0	0	0	0	0	0	0	0		4933424G05Rik	3.21031	0	0	0	0	0		#DIV/0!	#DIV/0!	0
4933424G06Rik	0.842825	0	0	0	0	0	0	0	0	0	0	0	0	0	0	0	0	0	0	0	0		4933424G06Rik	0.280942	0	0	0	0	0		#DIV/0!	#DIV/0!	0
4933424M12Rik	0	0	0	0	0	0	0	0	0	0	0	0	0	0	0	0	0	0	0	0	0		4933424M12Rik	0	0	0	0	0	0		#DIV/0!	#DIV/0!	#DIV/0!
4933425B07Rik	0	0	0	0	0	0	0	0	0	0	0	0	0	0	0	0	0	0	0	0	0		4933425B07Rik	0	0	0	0	0	0		#DIV/0!	#DIV/0!	#DIV/0!
4933425L06Rik	0	0	0	0	0	0	0	0	0	0	0	0	0	0	0	0	0	0	0	0	0		4933425L06Rik	0	0	0	0	0	0		#DIV/0!	#DIV/0!	#DIV/0!
4933427D06Rik	0	0	0	0	0	0	0	0	0	0	0	0	0	0	0	1.34635	0	0	0.935099	0	1.28257		4933427D06Rik	0	0	0	0	0.336587	0.443534		#DIV/0!	0	#DIV/0!
4933427D14Rik	252.005	312.347	282.161	202.9	241.795	211.723	357.633	358.072	316.911	223.126	136.915	233.474	242.315	116.812	154.86	148.772	166.54	158.261	186.085	126.446	141.083		4933427D14Rik	282.171	218.806	344.205	197.838	165.69	155.683		1.2896	1.70301	1.21985
4933427E11Rik	4.21413	0.862838	0	0	0	1.34427	0	0	1.06704	0	0	0	0	1.89939	0	0	0	0	3.7404	0	0		4933427E11Rik	1.69232	0.448092	0.35568	0	0.474847	0.74808		3.77673	3.56393	0.210173
4933427E13Rik	0	0	0	0	0	0	0	0	0	0	0	0	0	0	0	2.01952	0	0	0	0	0		4933427E13Rik	0	0	0	0	0.504881	0		#DIV/0!	0	#DIV/0!
4933427G17Rik	10.9567	12.9426	3.87406	0	19.0028	1.34427	7.15265	9.45406	4.26816	6.7614	10.2454	13.7337	48.0059	31.3399	19.231	35.0051	21.5663	16.9782	34.5987	21.0744	65.4111		4933427G17Rik	9.25778	6.78237	6.95829	10.2468	33.3955	31.9257		1.36498	0.277217	0.751615
4933427G23Rik	0	0	0	0	0	0	0	0	0	0	0	0	0	12.346	6.07296	0	7.18876	10.3082	4.6755	14.5899	10.2606		4933427G23Rik	0	0	0	0	4.60475	9.40459		#DIV/0!	0	#DIV/0!
4933427I22Rik	0	0	0	0	0	0	0	0	0	0	0	0	0	0	0	0	0	0	5.6106	0	0		4933427I22Rik	0	0	0	0	0	1.12212		#DIV/0!	#DIV/0!	#DIV/0!
4933428C19Rik	0	0	0	0	0	0	0	0	0	0	0	0	0	0	0	0	0	0	0	0	0		4933428C19Rik	0	0	0	0	0	0		#DIV/0!	#DIV/0!	#DIV/0!
4933428G20Rik	3.3713	0	0	0	0	0	0	0	0	0	0	0	2.28599	0	0	4.71222	0	0	1.8702	0	0		4933428G20Rik	1.12377	0	0	0	1.74955	0.37404		#DIV/0!	0.642316	0
4933428M09Rik	0	0	0	0	0	0	0	0	0	0	0	0	0	0	0	4.03905	0	0	13.0914	0	0		4933428M09Rik	0	0	0	0	1.00976	2.61828		#DIV/0!	0	#DIV/0!
4933429K18Rik	0	0	0	0	0	0	0	0	0	0	0	0	0	0	0	0	0	0	0	0.810552	0		4933429K18Rik	0	0	0	0	0	0.16211		#DIV/0!	#DIV/0!	#DIV/0!
4933429O19Rik	0	0	0	0	0	0	0	0	0	0	0	0	0	0	0	0	0	0	0	0	5.13029		4933429O19Rik	0	0	0	0	0	1.02606		#DIV/0!	#DIV/0!	#DIV/0!
4933430H16Rik	0	0	0	0	0	0	0	0	0	0	0	0	0	0	0	0	0	0	0	0	0		4933430H16Rik	0	0	0	0	0	0		#DIV/0!	#DIV/0!	#DIV/0!
4933430I17Rik	27.8132	25.8851	27.1184	10.5508	9.17378	14.1149	35.7633	23.6351	10.6704	4.82957	28.8733	29.5804	11.43	2.84908	8.09727	15.483	20.3681	9.70184	33.6636	11.3477	11.5431		4933430I17Rik	26.9389	11.2798	23.3563	21.0944	9.46484	17.3249		2.38824	2.84621	0.867008
4933430M04Rik	0	3.45135	0	0	5.24216	14.787	0	0.590878	9.60335	10.625	3.72559	15.8466	11.43	0.949694	0	0	5.99063	0	0	0	5.13029		4933430M04Rik	1.15045	6.67639	3.39808	10.0658	3.09491	2.22418		0.172316	0.371723	2.95369
4933430N04Rik	0	0	0	0	0	0	0	0	0	0	0	0	0	0	0	1.34635	0	0	0	0	0		4933430N04Rik	0	0	0	0	0.336587	0		#DIV/0!	0	#DIV/0!
4933431E20Rik	529.294	416.751	412.587	252.407	196.581	223.15	293.259	424.842	361.726	166.137	292.459	170.087	320.039	231.725	272.271	293.504	348.655	298.332	404.898	217.228	482.247		4933431E20Rik	452.877	224.046	359.942	209.561	279.385	350.272		2.02136	1.62098	0.794789
4933431G14Rik	0	0	0	0	0	0	0	0	0	0	0	0	0	0	0	0	0	0	1.8702	0	0		4933431G14Rik	0	0	0	0	0	0.37404		#DIV/0!	#DIV/0!	#DIV/0!
4933431J24Rik	0	0	0	0	0	0	0	0	0	0	0	0	0	0	0	0	0	0	3.7404	0	0		4933431J24Rik	0	0	0	0	0	0.74808		#DIV/0!	#DIV/0!	#DIV/0!
4933431K23Rik	0	0	0	0	0	0	0	0	0	0	0	0	0	0	0	0	0	0	0	0	3.84771		4933431K23Rik	0	0	0	0	0	0.769543		#DIV/0!	#DIV/0!	#DIV/0!
4933432G23Rik	0	0	0	0	0	0	0	0	0	0	0	0	0	0	0	0	0	0	0	0	0		4933432G23Rik	0	0	0	0	0	0		#DIV/0!	#DIV/0!	#DIV/0!
4933432I03Rik	0	0	0	0	0	0	0	0	0	0	0	0	0	0	0	0	0	0	0	0	0		4933432I03Rik	0	0	0	0	0	0		#DIV/0!	#DIV/0!	#DIV/0!
4933432I09Rik	0	0	0	0	0	0	0	0	0	0	0	0	0	0	0	0	0	0	0	0	11.5431		4933432I09Rik	0	0	0	0	0	2.30863		#DIV/0!	#DIV/0!	#DIV/0!
4933432K03Rik	0	0	0	0	0	0	0	0	0	1.93183	3.72559	0	0	0	0	0	0	0	0	0	0		4933432K03Rik	0	0	0	1.8858	0	0		#DIV/0!	#DIV/0!	#DIV/0!
4933433C11Rik	0	0	0	0	0	0	0	0	0	0	0	0	0	0	0	0	0	0	0	2.43166	0		4933433C11Rik	0	0	0	0	0	0.486331		#DIV/0!	#DIV/0!	#DIV/0!
4933433F19Rik	0	0	0	0	0	0	0	0	0	0	0	0	0	0	0	0	0	0	0	0	0		4933433F19Rik	0	0	0	0	0	0		#DIV/0!	#DIV/0!	#DIV/0!
4933433G08Rik	0	0	0	0	0	0	0	0	0	0	0	0	0	0	0	0	0	0	0	0	0		4933433G08Rik	0	0	0	0	0	0		#DIV/0!	#DIV/0!	#DIV/0!
4933433G15Rik	8.42825	7.76554	2.58271	0	2.62108	2.01641	14.3053	12.9993	0	0	0.931397	0	6.85798	8.54725	14.1702	14.8098	10.7831	10.3082	5.6106	5.67387	7.69543		4933433G15Rik	6.25883	1.54583	9.10154	0.310466	11.0963	8.01425		4.04885	0.564045	1.45419
4933433G19Rik	0	0	0	0	1.31054	0	0	0.590878	0	0	0	0	0	0	2.02432	0	0	0	0	0	0		4933433G19Rik	0	0.436846	0.196959	0	0.50608	0		0	0	#DIV/0!
4933433H22Rik	0	0	0.645677	0	1.31054	0	0	0	0	0	3.72559	0	0	0	0	0	0	1.81909	0	0	0		4933433H22Rik	0.215226	0.436846	0	1.24186	0	0.363819		0.49268	#DIV/0!	0
4933433N18Rik	0	0	0	0	0	0	0	0	0	0	0	0	0	0	0	0	0	0	0	0	0		4933433N18Rik	0	0	0	0	0	0		#DIV/0!	#DIV/0!	#DIV/0!
4933434E20Rik	360.729	310.622	292.491	477.22	399.059	341.446	450.617	375.799	374.531	398.922	385.598	307.424	361.187	467.25	488.873	479.301	515.194	460.231	555.449	403.655	575.875		4933434E20Rik	321.281	405.908	400.315	363.982	449.153	502.081		0.791511	0.715304	1.246
4933436E23Rik	0	0	0	0	0	0	0	0	0	0	0	0	0	0	0	0	0	0	0	0	0		4933436E23Rik	0	0	0	0	0	0		#DIV/0!	#DIV/0!	#DIV/0!
4933436H12Rik	0	0	1.29135	0	0	0	0	2.36351	0	0	0	0	11.43	0	4.04864	2.6927	0	0	3.7404	5.67387	0		4933436H12Rik	0.430451	0	0.787838	0	4.54283	1.88285		#DIV/0!	0.094754	1.83026
4933436I01Rik	0	0	0	0	0	0	0	0	0	0	0	0	0	0	0	0	0	0	0	0	0		4933436I01Rik	0	0	0	0	0	0		#DIV/0!	#DIV/0!	#DIV/0!
4933436I20Rik	0	0	0	0	0	0	0	0	0	0	0	0	0	0	0	0	0	0	0	0	0		4933436I20Rik	0	0	0	0	0	0		#DIV/0!	#DIV/0!	#DIV/0!
4933438A12Rik	0	0	0	0	0	0	0	2.36351	0	0	0	0	0	0	0	0	0	0	0	0	0		4933438A12Rik	0	0	0.787838	0	0	0		#DIV/0!	#DIV/0!	#DIV/0!
4933438B17Rik	0	0	0	0	0	0	0	0	0	0	0	0	0	0	0	0	0	0	0	0	0		4933438B17Rik	0	0	0	0	0	0		#DIV/0!	#DIV/0!	#DIV/0!
4933438K21Rik	0	0	0	0	0	0	0	0	0	0	0	0	0	0	0	0	0	0	0	0	0		4933438K21Rik	0	0	0	0	0	0		#DIV/0!	#DIV/0!	#DIV/0!
4933439C10Rik	144.966	339.095	171.104	108.754	129.088	120.985	228.885	229.261	82.162	152.614	179.76	132.055	118.872	24.6921	35.4256	35.6783	25.1606	64.881	87.8993	51.0648	137.235		4933439C10Rik	218.388	119.609	180.103	154.81	53.6669	73.2482		1.82585	4.06933	0.824689
4933439K11Rik	12.6424	17.2568	21.3073	0	11.7949	16.1313	21.458	7.09054	0	0	2.79419	15.8466	2.28599	14.2454	16.1945	9.42445	33.5475	10.3082	14.9616	28.3693	25.6514		4933439K11Rik	17.0688	9.30872	9.51617	6.2136	10.5376	22.5676		1.83364	1.6198	0.557518
4933440J02Rik	0	0	0	0	0	0	0	0	0	0	0	0	0	0	0	0	0	0	0	0	0		4933440J02Rik	0	0	0	0	0	0		#DIV/0!	#DIV/0!	#DIV/0!
4933440M02Rik	0	0	0	0	0	0	0	0	0	0	0	0	2.28599	1.89939	0	0	0	0.606365	7.4808	0	3.84771		4933440M02Rik	0	0	0	0	1.04635	2.38697		#DIV/0!	0	#DIV/0!
5031410I06Rik	0	0	0	0	0	0	0	0	0	0	0	0	0	0	7.08512	0	0	0	0	0	0		5031410I06Rik	0	0	0	0	1.77128	0		#DIV/0!	0	#DIV/0!
5031414D18Rik	0	0	0	0	0	1.34427	0	0	0	0	0	0	0	0	0	0	0	0	0	0	0		5031414D18Rik	0	0.448092	0	0	0	0		0	#DIV/0!	#DIV/0!
5031425E22Rik	280.661	341.684	227.278	212.639	286.353	300.445	329.022	299.575	352.123	300.399	294.321	257.772	411.479	191.838	229.76	185.123	232.436	225.568	265.568	202.638	248.819		5031425E22Rik	283.208	266.479	326.907	284.164	254.55	235.006		1.06278	1.11258	1.1543
5031425F14Rik	0	0	0	0	1.96581	0	0	0	0	0	0	0	0	0	0	0	0	0	4.6755	2.43166	0		5031425F14Rik	0	0.65527	0	0	0	1.42143		0	#DIV/0!	#DIV/0!
5031426D15Rik	0	0	0	0	0	0	0	0	0	0	0	0	0	0	0	0	0	0	0	0	0		5031426D15Rik	0	0	0	0	0	0		#DIV/0!	#DIV/0!	#DIV/0!
5031434C07Rik	0	0	0	0	0	0	0	0	0	0	0	0	0	0	0	0	0	0	0	0	0		5031434C07Rik	0	0	0	0	0	0		#DIV/0!	#DIV/0!	#DIV/0!
5031434O11Rik	3.3713	6.9027	9.03947	5.68119	10.4843	0	7.15265	1.77264	0	8.69322	14.9023	0	0	0.949694	19.231	18.1757	5.99063	2.42546	9.35099	21.8849	6.41286		5031434O11Rik	6.43782	5.3885	2.9751	7.86519	9.58911	9.21297		1.19473	0.671368	0.462128
5031439G07Rik	561.322	480.601	399.028	256.465	353.846	410.676	557.907	475.066	357.458	417.275	359.519	433.141	678.94	554.622	477.739	367.554	497.222	368.063	612.49	508.216	439.922		5031439G07Rik	480.317	340.329	463.477	403.312	519.714	485.183		1.41133	0.924195	0.96494
5033403F01Rik	10.9567	25.8851	49.7171	17.8552	15.7265	23.5248	21.458	16.5446	27.743	1.93183	42.8442	1.05644	0	11.3963	11.1338	8.75127	5.99063	12.1273	16.8318	14.5899	6.41286		5033403F01Rik	28.853	19.0355	21.9152	15.2775	7.82034	11.1905		1.51575	3.68948	0.759547
5033403H07Rik	0	0	0	2.4348	1.96581	0	0	0	0	0	14.9023	0	0	8.54725	4.04864	4.03905	8.38688	0	0	0	0		5033403H07Rik	0	1.46687	0	4.96745	4.15873	1.67738		0	0	#DIV/0!
5033404E19Rik	0	0	0	0	0	0	0	0	0	0	0	0	0	0	0	2.01952	0	0	0	0	0		5033404E19Rik	0	0	0	0	0.504881	0		#DIV/0!	0	#DIV/0!
5033406O09Rik	32.0274	21.5709	21.953	115.247	23.5897	20.8363	0	27.7713	30.9441	31.8751	31.6675	13.7337	68.5798	113.963	159.921	117.132	144.973	136.432	229.099	166.974	174.43		5033406O09Rik	25.1838	53.2243	19.5718	25.7588	114.899	170.382		0.473163	0.219181	0.777159
5033417F24Rik	16.0137	10.3541	13.5592	4.86959	11.1396	10.0821	7.15265	11.8176	11.7374	30.9092	27.0105	2.11288	0	14.2454	8.09727	26.2538	10.7831	15.7655	9.35099	12.9688	29.4991		5033417F24Rik	13.309	8.69708	10.2359	20.0109	12.1491	15.6735		1.53028	1.09547	0.769096
5033421B08Rik	0	3.45135	0	0	2.62108	5.3771	0	5.90878	10.6704	8.69322	6.51978	4.22577	0	3.79878	8.09727	3.36587	15.5756	12.7337	6.5457	6.48442	0		5033421B08Rik	1.15045	2.66606	5.52639	6.47959	3.81548	8.26788		0.431517	0.301522	4.80368
5033426O07Rik	0	0	0	0	0	0	0	0	0	0	0	0	0	0	0	0.673175	1.19813	0	0	0	0		5033426O07Rik	0	0	0	0	0.168294	0.239625		#DIV/0!	0	#DIV/0!
5033428I22Rik	0	0	0	0	0	0	0	0	0	0	0	0	0	0	0	0	0	0	0	0	0		5033428I22Rik	0	0	0	0	0	0		#DIV/0!	#DIV/0!	#DIV/0!
5033430I15Rik	5.89978	0.862838	0.645677	11.3624	2.62108	2.68855	7.15265	2.36351	5.33519	1.93183	0	0	0	11.3963	4.04864	8.0781	4.7925	2.42546	0	13.7794	15.3909		5033430I15Rik	2.46943	5.55734	4.95045	0.643942	5.88077	7.27764		0.444355	0.419916	2.00469
5133400J02Rik	0	0	0	0	0	0	0	0	0	0	0	0	0	0	0	0	0	0	0	0	0		5133400J02Rik	0	0	0	0	0	0		#DIV/0!	#DIV/0!	#DIV/0!
5330411J11Rik	0	0	0	0	1.31054	0	0	0	0	0	0	0	0	0	0	0	0	0	0	0.810552	0		5330411J11Rik	0	0.436846	0	0	0	0.16211		0	#DIV/0!	#DIV/0!
5330413P13Rik	0	0	0	0	0	0	0	0	0	0.965914	0	0	0	0	0	0	0	0	0	5.67387	0		5330413P13Rik	0	0	0	0.321971	0	1.13477		#DIV/0!	#DIV/0!	#DIV/0!
5330416C01Rik	0	0	0	0	0	0	0	0	0	0	0	0	0	0	0	0	0	0	4.6755	0	0		5330416C01Rik	0	0	0	0	0	0.935099		#DIV/0!	#DIV/0!	#DIV/0!
5330417C22Rik	1541.53	1662.69	1530.25	2746.45	2173.53	2550.09	2932.59	2552	1704.06	4024.96	2202.75	2148.8	9644.6	10195.9	12506.2	11203.7	13517.3	12346.2	19830.7	15507.5	16360.5		5330417C22Rik	1578.16	2490.02	2396.22	2792.17	10887.6	15512.4		0.633792	0.14495	1.51837
5330426P16Rik	1.68565	2.58851	0.645677	0	2.62108	1.34427	0	0	0	0	0	0	0	15.1951	7.08512	5.3854	2.39625	0	0	0	6.41286		5330426P16Rik	1.63995	1.32178	0	0	6.91641	1.76182		1.24071	0.23711	0
5330432E05Rik	16.8565	12.0797	11.6222	27.5943	15.7265	12.0985	7.15265	10.0449	36.2793	3.86365	21.4221	11.6209	27.4319	1.89939	13.1581	2.01952	13.1794	5.45728	30.8583	8.91607	12.8257		5330432E05Rik	13.5195	18.4731	17.8256	12.3022	11.1272	14.2473		0.731846	1.21499	1.31852
5330434G04Rik	0	0	0	0	0	0	0	0	1.06704	0	0	0	4.57199	0.949694	0	6.05857	0	0.606365	0	0	0		5330434G04Rik	0	0	0.35568	0	2.89506	0.121273		#DIV/0!	0	#DIV/0!
5330438D12Rik	15.1709	22.4338	16.7876	27.5943	19.0028	16.8034	14.3053	27.7713	27.743	6.7614	8.38257	17.9595	6.85798	15.1951	12.1459	15.483	16.7738	13.9464	25.2477	0.810552	20.5211		5330438D12Rik	18.1307	21.1335	23.2732	11.0345	12.4205	15.4599		0.857913	1.45974	1.28363
5330439A09Rik	0	0	0	0	0	0	0	0	0	0	0	0	0	0	0	0	0	0	0	0	0		5330439A09Rik	0	0	0	0	0	0		#DIV/0!	#DIV/0!	#DIV/0!
5330439B14Rik	0	0	0	0	0	0	0	0	0	0	0	0	0	0	0	0	0	0	0	0	0		5330439B14Rik	0	0	0	0	0	0		#DIV/0!	#DIV/0!	#DIV/0!
5430401F13Rik	0	0	0	0	0	0	0	0	0	0	0	0	0	0	0	0	0	0	0	0	0		5430401F13Rik	0	0	0	0	0	0		#DIV/0!	#DIV/0!	#DIV/0!
5430401H09Rik	0	2.58851	0	0	0	0	0	0	0	0	0	0	0	0	0	0	0	0	0	0	0		5430401H09Rik	0.862838	0	0	0	0	0		#DIV/0!	#DIV/0!	0
5430402E10Rik	0	0	0	0	0	0	0	0	0	0	0	0	0	0	0	0	0	0	0	0	0		5430402E10Rik	0	0	0	0	0	0		#DIV/0!	#DIV/0!	#DIV/0!
5430402O13Rik	5.89978	4.31419	7.74812	8.11598	8.51851	2.01641	0	8.86318	4.26816	7.72731	0	6.33865	0	14.2454	5.0608	0	3.59438	1.21273	0.935099	5.67387	0		5430402O13Rik	5.98736	6.21697	4.37711	4.68865	4.82655	2.28321		0.963068	1.2405	0.731058
5430403N17Rik	0	0	0	0	0	0	0	0	0	0	0	0	0	0	0	0	1.19813	0	0	0	0		5430403N17Rik	0	0	0	0	0	0.239625		#DIV/0!	#DIV/0!	#DIV/0!
5430405H02Rik	34.5558	46.5932	49.7171	37.3335	37.3504	47.0496	78.6792	51.4064	82.162	52.1593	54.9524	76.0638	18.2879	15.1951	37.4499	10.0976	22.7644	16.3719	42.0795	33.2326	38.4771		5430405H02Rik	43.6221	40.5778	70.7492	61.0585	20.2576	30.5851		1.07502	2.15336	1.62187
5430416N02Rik	146.652	192.413	220.821	277.567	131.054	124.345	178.816	141.811	408.676	152.614	189.074	238.756	123.444	40.8369	67.8147	101.649	77.8782	80.0402	72.9378	115.098	120.562		5430416N02Rik	186.629	177.655	243.101	193.481	83.4361	93.3032		1.05051	2.23678	1.30259
5430416O09Rik	0	0	0	0	0	0	0	0	0	0	0	0	0	0	0	0	0	0	0	0	0		5430416O09Rik	0	0	0	0	0	0		#DIV/0!	#DIV/0!	#DIV/0!
5430419D17Rik	0	0	0	0	0	1.34427	0	0	0	0	0	0	0	0.949694	0	2.01952	0	0.606365	4.6755	0	0		5430419D17Rik	0	0.448092	0	0	0.742305	1.05637		0	0	#DIV/0!
5430421F17Rik	0	0	0	0	0	0	0	0	0	0	0	0	0	0	0	0	1.19813	0	3.7404	0	0		5430421F17Rik	0	0	0	0	0	0.987705		#DIV/0!	#DIV/0!	#DIV/0!
5430421N21Rik	0	0	6.45677	0	0	0	0	0	0	0	0.931397	0	0	1.89939	1.01216	6.73175	0	1.21273	14.0265	7.29497	3.84771		5430421N21Rik	2.15226	0	0	0.310466	2.41082	5.27638		#DIV/0!	0.892747	0
5430425K12Rik	0	0	0	0	0	2.68855	0	0	0	0	0	0	0	0	0	0	0	0	0	0	0		5430425K12Rik	0	0.896183	0	0	0	0		0	#DIV/0!	#DIV/0!
5430427M07Rik	0	0	0	0	3.27635	0	0	0	0	1.93183	0	0	0	0	0	4.03905	0	3.63819	0	0	0		5430427M07Rik	0	1.09212	0	0.643942	1.00976	0.727638		0	0	#DIV/0!
5430427O19Rik	0	0	0	0	0	0	0	2.36351	0	0	0	0	0	0	1.01216	0	0	0	2.8053	0.810552	0		5430427O19Rik	0	0	0.787838	0	0.25304	0.72317		#DIV/0!	0	#DIV/0!
5430428K19Rik	0	0	0	0	0	0	0	0	0	0	0	0	0	0	0	0	0	0	0	0	0		5430428K19Rik	0	0	0	0	0	0		#DIV/0!	#DIV/0!	#DIV/0!
5430431A17Rik	0.842825	0	1.29135	0	0	0	0	1.18176	0	0	0	0	2.28599	0.949694	1.01216	0.673175	0	0	3.7404	0.810552	19.2386		5430431A17Rik	0.711393	0	0.393919	0	1.23026	4.7579		#DIV/0!	0.578248	0.553729
5430434I15Rik	0	0	0	0.811598	0	0	0	0	0	0	0	0	0	0	0	0	0	0	0	0	0		5430434I15Rik	0	0.270533	0	0	0	0		0	#DIV/0!	#DIV/0!
5430435G22Rik	0	0	0	0	0	0	0	0	0	0	0	0	0	0	3.03648	0	0	0	0	0	1.28257		5430435G22Rik	0	0	0	0	0.759119	0.256514		#DIV/0!	0	#DIV/0!
5430435K18Rik	0	0	0	0	0	0	0	0	0	0	0	0	0	0	0	0	0	0	0	0	0		5430435K18Rik	0	0	0	0	0	0		#DIV/0!	#DIV/0!	#DIV/0!
5430437J10Rik	0	0	0	0	0	0	0	0.590878	0	0	0	0	0	0	0	0	0	0	1.8702	0	0		5430437J10Rik	0	0	0.196959	0	0	0.37404		#DIV/0!	#DIV/0!	#DIV/0!
5430440P10Rik	6.7426	15.5311	10.9765	0	6.5527	9.40992	35.7633	21.8625	13.8715	2.89774	2.79419	0	0	0.949694	0	5.3854	5.99063	2.42546	0	11.3477	6.41286		5430440P10Rik	11.0834	5.32087	23.8324	1.89731	1.58377	5.23534		2.083	6.99809	2.15028
5530400C23Rik	0	0	0	0	0	0	0	0	0	0	0	0	0	0	0	0	0	0	0.935099	0	0		5530400C23Rik	0	0	0	0	0	0.18702		#DIV/0!	#DIV/0!	#DIV/0!
5530401A14Rik	0	0	0	0	0	0	0	0	0	0	0	0	16.002	4.74847	0	0	2.39625	0	2.8053	0	0		5530401A14Rik	0	0	0	0	5.18761	1.04031		#DIV/0!	0	#DIV/0!
5530601H04Rik	131.481	147.545	128.49	38.9567	120.57	112.247	157.358	179.627	88.5642	97.5573	90.3455	169.031	86.8677	73.1265	68.8268	90.8786	45.5288	95.1993	104.731	64.0336	76.9543		5530601H04Rik	135.839	90.5911	141.85	118.978	79.9249	77.2894		1.49947	1.69958	1.04425
5730403I07Rik	0	0	0	3.24639	0	0	0	0	0	0	0	0	0	0	1.01216	0	0	1.21273	0	0	0		5730403I07Rik	0	1.08213	0	0	0.25304	0.242546		0	0	#DIV/0!
5730405O15Rik	2.52848	8.62838	6.45677	0	5.24216	2.68855	0	11.8176	0	1.93183	0	4.22577	9.14397	4.74847	5.0608	1.34635	2.39625	10.3082	9.35099	6.48442	7.69543		5730405O15Rik	5.87121	2.64357	3.93919	2.05253	5.0749	7.24706		2.22094	1.15691	0.670934
5730408K05Rik	206.492	180.333	67.1504	156.638	110.085	74.6072	107.29	49.6338	188.866	189.319	157.406	153.184	205.739	24.6921	33.4013	36.3514	101.841	50.9347	15.8967	82.6763	73.1066		5730408K05Rik	151.325	113.777	115.263	166.636	75.046	64.891		1.33002	2.01643	0.761692
5730409E04Rik	37.9271	12.9426	27.7641	12.174	1.31054	8.73779	21.458	19.499	28.8101	16.4205	0.931397	1.05644	18.2879	6.64786	8.09727	0.673175	14.3775	0	8.4159	9.72663	1.28257		5730409E04Rik	26.2113	7.40743	23.2557	6.13612	8.42656	6.76052		3.53851	3.11055	0.887239
5730409K12Rik	50.5695	58.673	56.8195	12.174	36.0398	36.2954	50.0686	44.9068	43.7486	28.0115	35.3931	29.5804	45.7199	5.69817	15.1824	9.42445	7.18876	20.01	58.9113	21.0744	14.1083		5730409K12Rik	55.354	28.1697	46.2413	30.995	19.0062	24.2585		1.96502	2.91242	0.835374
5730412P04Rik	0	0	0	0	0	0	0	0	0	0	0	0	0	0	0	0	0	0	3.7404	0	0		5730412P04Rik	0	0	0	0	0	0.74808		#DIV/0!	#DIV/0!	#DIV/0!
5730416F02Rik	0	0	0	0	0	0	0	0	0	0	0	0	0	0	0	1.34635	0	0	0	0	0		5730416F02Rik	0	0	0	0	0.336587	0		#DIV/0!	0	#DIV/0!
5730419F03Rik	10.9567	3.45135	2.58271	7.30439	0.65527	2.01641	21.458	0.590878	18.1397	0	2.79419	0	4.57199	1.89939	7.08512	2.01952	11.9813	3.03182	16.8318	8.91607	3.84771		5730419F03Rik	5.6636	3.32536	13.3962	0.931397	3.894	8.92173		1.70315	1.45444	2.36531
5730420D15Rik	27.8132	8.62838	29.7011	21.9132	20.9686	16.8034	0	31.9074	23.4749	8.69322	21.4221	14.7902	29.7179	11.3963	1.01216	4.71222	10.7831	8.48911	9.35099	0	5.13029		5730420D15Rik	22.0476	19.8951	18.4608	14.9685	11.7097	6.7507		1.10819	1.88285	0.837315
5730422E09Rik	1.68565	16.3939	2.58271	8.92758	5.89743	5.3771	14.3053	5.31791	5.33519	0	0	8.45153	0	1.89939	4.04864	1.34635	0	2.42546	6.5457	0	3.84771		5730422E09Rik	6.88742	6.73404	8.31947	2.81718	1.82359	2.56377		1.02278	3.77684	1.20792
5730435O14Rik	0	0	0	0	0.65527	0	0	0	0	0	0	0	0	2.84908	0	1.34635	0	0.606365	0	0	0		5730435O14Rik	0	0.218423	0	0	1.04886	0.121273		0	0	#DIV/0!
5730455P16Rik	235.148	239.006	134.301	185.856	203.789	185.51	171.664	199.126	212.341	201.876	152.749	184.877	139.446	170.945	216.602	179.065	182.115	187.973	201.981	122.393	201.364		5730455P16Rik	202.818	191.718	194.377	179.834	176.514	179.165		1.0579	1.14902	0.958379
5730457N03Rik	0	0	0	0	0	0	0	0	0	0	0	0	0	0	0	0	0	0	0	0	0		5730457N03Rik	0	0	0	0	0	0		#DIV/0!	#DIV/0!	#DIV/0!
5730460C07Rik	0	0	0.645677	0	0	0	0	0	0	0	0	0	0	0	0	0	0	0	0	0	0		5730460C07Rik	0.215226	0	0	0	0	0		#DIV/0!	#DIV/0!	0
5730480H06Rik	70.7973	57.8101	65.2133	51.1307	37.3504	47.0496	64.3739	32.4983	18.1397	13.5228	15.8337	39.0883	6.85798	31.3399	34.4134	43.0832	26.3588	36.9883	48.6252	13.7794	10.2606		5730480H06Rik	64.6069	45.1769	38.3373	22.815	28.9236	27.2024		1.43009	2.23371	0.593393
5730488B01Rik	0	0	0	0	0	0	0	0	0	0	0	0	0	0	0	0	1.19813	0	0	0.810552	0		5730488B01Rik	0	0	0	0	0	0.401736		#DIV/0!	#DIV/0!	#DIV/0!
5730507C01Rik	0	2.58851	0	0	0.65527	0.672137	0	0	0	0	0	0	11.43	16.1448	46.5593	14.8098	4.7925	4.24455	6.5457	14.5899	1.28257		5730507C01Rik	0.862838	0.442469	0	0	22.236	6.29105		1.95005	0.0388037	0
5730508B09Rik	114.624	88.8723	147.86	133.914	127.778	151.231	78.6792	119.948	166.458	113.978	100.591	70.7816	109.728	91.1707	127.532	132.615	107.831	129.762	124.368	80.2447	70.5414		5730508B09Rik	117.119	137.641	121.695	95.1167	115.261	102.55		0.850902	1.01611	1.03907
5730522E02Rik	4.21413	6.9027	10.3308	0	0	4.70496	0	4.72703	0	0	0	0	18.2879	0	1.01216	0	0	0	0	0	0		5730522E02Rik	7.14922	1.56832	1.57568	0	4.82503	0		4.55852	1.4817	0.220398
5730559C18Rik	914.466	1114.79	840.025	923.599	1271.88	1242.78	972.761	1059.45	1030.76	1343.59	1310.47	1150.46	1010.41	829.083	708.512	1198.25	1267.62	1129.05	1235.27	1265.27	1015.8		5730559C18Rik	956.426	1146.09	1020.99	1268.18	936.564	1182.6		0.834514	1.02121	1.0675
5830403F22Rik	0	0	0	0	0	0	0	0	0	0	0	0	0	0	0	0	0	0	0.935099	0	0		5830403F22Rik	0	0	0	0	0	0.18702		#DIV/0!	#DIV/0!	#DIV/0!
5830411N06Rik	0	0	0	0	0	0	0	0	0	0	0	0	0	0	0	0	0	0	0	0	0		5830411N06Rik	0	0	0	0	0	0		#DIV/0!	#DIV/0!	#DIV/0!
5830415F09Rik	98.6106	115.62	85.2293	124.175	123.191	130.395	128.748	72.0872	92.8324	36.7047	71.7175	177.482	50.2918	43.6859	53.6444	82.1273	61.1044	56.3919	43.0146	31.6115	39.7597		5830415F09Rik	99.82	125.92	97.8891	95.3015	57.4374	46.3764		0.792726	1.73789	0.980656
5830416I19Rik	0	0	0	0	0	0	14.3053	10.0449	0	0	0	0	0	0	0	0	0	0	0.935099	4.86331	0		5830416I19Rik	0	0	8.11675	0	0	1.15968		#DIV/0!	#DIV/0!	#DIV/0!
5830416P10Rik	0	0	0	0	0.65527	0	0	0	0	9.65914	5.58838	0	0	0	3.03648	0	1.19813	0	0.935099	0	0		5830416P10Rik	0	0.218423	0	5.08251	0.759119	0.426645		0	0	#DIV/0!
5830417I10Rik	402.028	503.034	428.729	309.219	393.817	364.298	493.533	453.204	512.179	322.615	382.804	359.19	1712.21	1480.57	1466.62	1705.15	1477.29	1476.5	1687.85	1681.9	1459.57		5830417I10Rik	444.597	355.778	486.305	354.87	1591.14	1556.62		1.24965	0.279421	1.09381
5830418P13Rik	0	0	0	0	0	0	0	0	0	0	0	0	0	0	2.02432	0	0	0	0	0	0		5830418P13Rik	0	0	0	0	0.50608	0		#DIV/0!	0	#DIV/0!
5830428H23Rik	482.939	484.052	411.942	353.857	521.595	360.266	286.106	270.622	459.894	347.729	288.733	272.562	333.755	232.675	421.058	333.222	213.266	326.831	353.468	188.048	362.968		5830428H23Rik	459.644	411.906	338.874	303.008	330.178	288.916		1.1159	1.39211	0.737253
5830428M24Rik	0	0	0	0	0	0	0	1.77264	0	8.69322	0	0	0	0	0	0	0	0	0	0.810552	0		5830428M24Rik	0	0	0.590878	2.89774	0	0.16211		#DIV/0!	#DIV/0!	#DIV/0!
5830432E09Rik	0	0	0	0	0	0	0	0	0	0	0	0	0	0	0	0	0	0	0	0	0		5830432E09Rik	0	0	0	0	0	0		#DIV/0!	#DIV/0!	#DIV/0!
5830433I10Rik	3.3713	6.9027	5.16541	19.4784	3.27635	4.03282	0	2.36351	45.8827	0	1.86279	0	13.716	1.89939	12.1459	0.673175	3.59438	9.09547	2.8053	9.72663	0		5830433I10Rik	5.14647	8.92918	16.0821	0.620931	7.10861	5.04436		0.576366	0.723977	3.12487
5830444B04Rik	68.2689	44.8676	45.843	72.2323	22.2792	30.9183	50.0686	46.0885	62.9553	84.0345	15.8337	42.2577	164.592	37.9878	50.608	38.371	105.435	69.1256	112.212	72.9497	67.9763		5830444B04Rik	52.9932	41.8099	53.0375	47.3753	72.8896	85.5397		1.26748	0.727034	1.00084
5830454E08Rik	8.42825	2.58851	10.3308	14.6088	1.31054	8.06565	0	6.49966	0	19.3183	0	15.8466	11.43	10.4466	5.0608	0	17.9719	1.81909	3.7404	8.10552	0		5830454E08Rik	7.11586	7.99499	2.16655	11.7216	6.73435	6.32738		0.890041	1.05665	0.304468
5830473C10Rik	0	2.58851	0	0	0	0	0	5.90878	0	0	0	1.05644	6.85798	0	0	0	0	0	0	0	0		5830473C10Rik	0.862838	0	1.96959	0.352147	1.71449	0		#DIV/0!	0.503261	2.2827
5930403L14Rik	463.554	516.84	271.83	207.769	509.145	441.594	386.243	504.019	472.698	280.115	512.268	359.19	436.625	265.914	233.809	290.138	192.898	188.579	395.547	169.405	270.623		5930403L14Rik	417.408	386.169	454.32	383.858	306.622	243.411		1.08089	1.36131	1.08843
5930412G12Rik	0	0	0	0	0	0	0	0	0	0	0	0	0	0	0	0	0	0	0	0	1.28257		5930412G12Rik	0	0	0	0	0	0.256514		#DIV/0!	#DIV/0!	#DIV/0!
5930430L01Rik	131.481	98.3635	61.3393	94.957	48.49	28.9019	100.137	118.767	92.8324	35.7388	54.9524	103.531	139.446	41.7866	124.496	48.4686	39.5382	49.1156	85.0941	49.4437	84.6497		5930430L01Rik	97.0612	57.4496	103.912	64.7408	88.5491	61.5682		1.6895	1.09613	1.07058
5930438M14Rik	0	0	0	0	0	0	0	0	0	0	0	0	0	0	0	0	0	0.606365	0	0	0		5930438M14Rik	0	0	0	0	0	0.121273		#DIV/0!	#DIV/0!	#DIV/0!
6030407O03Rik	0	0	0	0	0	0	0	5.31791	0	0	0	0	0	0	0	0	0	0	0	0	0		6030407O03Rik	0	0	1.77264	0	0	0		#DIV/0!	#DIV/0!	#DIV/0!
6030408B16Rik	0	0	0	0	3.27635	0	0	0	0	0	0	0	0	0	0	4.71222	0	0	0	0	5.13029		6030408B16Rik	0	1.09212	0	0	1.17806	1.02606		0	0	#DIV/0!
6030419C18Rik	8.42825	3.45135	0.645677	0.811598	0	0	0	4.13615	0	0	0	0	13.716	4.74847	3.03648	8.0781	10.7831	1.21273	38.3391	0	6.41286		6030419C18Rik	4.17509	0.270533	1.37872	0	7.39475	11.3496		15.4329	0.564602	0.330224
6030426L16Rik	0.842825	0	0	0	0	0	0	0	0	0	0	0	0	0.949694	14.1702	8.0781	3.59438	6.67001	7.4808	2.43166	0		6030426L16Rik	0.280942	0	0	0	5.79951	4.03537		#DIV/0!	0.0484424	0
6030440G07Rik	0	0	0	0	1.31054	0	0	0	0	0	0	12.6773	6.85798	7.59756	5.0608	6.73175	22.7644	7.88274	16.8318	8.10552	8.978		6030440G07Rik	0	0.436846	0	4.22577	6.56202	12.9125		0	0	#DIV/0!
6030442E23Rik	0	0	0	0	0	0	0	0	0	0	0	0	0	0	0	0	0	0	0	0	0		6030442E23Rik	0	0	0	0	0	0		#DIV/0!	#DIV/0!	#DIV/0!
6030443J06Rik	79.2256	84.5581	52.9455	56.0003	50.4558	49.066	42.9159	48.452	35.2123	64.7162	55.8838	60.2172	9.14397	37.0381	37.4499	24.9075	13.1794	40.0201	43.9497	38.096	24.3689		6030443J06Rik	72.2431	51.8407	42.1934	60.2724	27.1349	31.9228		1.39356	2.66237	0.584048
6030458C11Rik	603.463	659.208	538.494	552.699	530.768	569.3	586.518	515.837	523.916	461.707	400.501	398.278	418.337	366.582	395.754	476.608	425.335	411.115	456.329	408.518	504.051		6030458C11Rik	600.388	550.922	542.09	420.162	414.32	441.07		1.08979	1.44909	0.902899
6030466F02Rik	0	0	3.22838	0	0	2.01641	0	0	0	0	0	0	0	0	0	0	0	3.03182	0	0	0		6030466F02Rik	1.07613	0.672137	0	0	0	0.606365		1.60105	#DIV/0!	0
6030468B19Rik	0	0	0	0	0	0	0	0	0	0	0	0	0	0	0	0	0	0	0	0	0		6030468B19Rik	0	0	0	0	0	0		#DIV/0!	#DIV/0!	#DIV/0!
6030469F06Rik	0	0	0	0	0	0	0	0	0	0	0	0	0	0	0	0	0	1.21273	0	0.810552	0		6030469F06Rik	0	0	0	0	0	0.404656		#DIV/0!	#DIV/0!	#DIV/0!
6030498E09Rik	0	0	0	0	0	0	0	0	0	0	0	0	0	0	0	0	0	0	0	0	0		6030498E09Rik	0	0	0	0	0	0		#DIV/0!	#DIV/0!	#DIV/0!
6230400D17Rik	28.6561	44.0047	32.9295	47.8843	26.2108	26.8855	57.2212	43.1341	0	15.4546	25.1477	17.9595	27.4319	8.54725	3.03648	8.75127	11.9813	5.45728	14.0265	14.5899	16.6734		6230400D17Rik	35.1968	33.6602	33.4518	19.5206	11.9417	12.5457		1.04565	2.94738	0.950422
6330403A02Rik	0	0	0	0	3.27635	10.0821	0	0	0	0	0	0	4.57199	4.74847	9.10943	21.5416	9.58501	10.3082	18.702	9.72663	2.56514		6330403A02Rik	0	4.4528	0	0	9.99287	10.1774		0	0	#DIV/0!
6330403K07Rik	0	0	0	0	0	0	0	0	0	0	0	0	0	0.949694	0	1.34635	1.19813	0	0	0	0		6330403K07Rik	0	0	0	0	0.574011	0.239625		#DIV/0!	0	#DIV/0!
6330407A03Rik	10.9567	33.6507	7.10244	1.6232	22.2792	22.8527	50.0686	22.4534	0	20.2842	16.7651	13.7337	25.1459	9.49694	9.10943	26.927	11.9813	13.9464	16.8318	10.5372	20.5211		6330407A03Rik	17.2366	15.585	24.174	16.9277	17.6698	14.7636		1.10597	0.975483	1.40248
6330408A02Rik	110.41	96.6378	88.4577	111.189	53.0768	87.3779	107.29	111.085	83.229	97.5573	85.6885	81.346	114.3	55.0823	87.0457	39.0441	67.0951	38.201	52.3656	67.2758	138.518		6330408A02Rik	98.5019	83.8812	100.535	88.1972	73.8679	72.691		1.1743	1.33349	1.02064
6330409D20Rik	0	0	0	0	0	0	0	0	0	0	0	0	0	0	0	0	0	0	1.8702	0	0		6330409D20Rik	0	0	0	0	0	0.37404		#DIV/0!	#DIV/0!	#DIV/0!
6330410L21Rik	0	0	0	0	0	0	0	0	0	0	0	0	0	0	0	0	0	0	0	0	0		6330410L21Rik	0	0	0	0	0	0		#DIV/0!	#DIV/0!	#DIV/0!
6330415B21Rik	0	0	0	0	0	0	0	0	0	0	0	0	0	0	0	0	0	0	0	0	0		6330415B21Rik	0	0	0	0	0	0		#DIV/0!	#DIV/0!	#DIV/0!
6330415G19Rik	13.4852	4.31419	20.6617	39.7683	12.4501	12.0985	0	27.7713	38.4134	4.82957	14.9023	41.2012	0	0	2.02432	4.03905	10.7831	2.42546	9.35099	0	3.84771		6330415G19Rik	12.8203	21.439	22.0616	20.311	1.51584	5.28146		0.597993	8.45758	1.72082
6330416G13Rik	201.435	228.652	149.151	225.624	250.313	215.756	200.274	187.899	205.939	177.728	181.622	208.119	189.737	243.122	260.125	245.036	197.691	223.142	233.775	237.492	241.123		6330416G13Rik	193.08	230.564	198.037	189.156	234.505	226.645		0.837421	0.823349	1.02568
6330418K02Rik	16.0137	47.4561	26.4727	0.811598	39.9715	14.787	14.3053	6.49966	2.13408	8.69322	13.0396	27.4675	4.57199	25.6417	12.1459	9.42445	15.5756	11.5209	24.3126	18.6427	19.2386		6330418K02Rik	29.9808	18.5234	7.64635	16.4001	12.946	17.8581		1.61854	2.31583	0.255041
6330419J24Rik	5.05695	4.31419	5.81109	0	7.86324	0	0	0	0	1.93183	0	0	38.8619	24.6921	50.608	33.6587	8.38688	3.03182	14.0265	4.05276	12.8257		6330419J24Rik	5.06074	2.62108	0	0.643942	36.9552	8.46473		1.93079	0.136943	0
6330420H09Rik	0.842825	5.17703	0	0	0	0	0	0	0	0	0	0	0	0	0	0	0	0	0	0	0		6330420H09Rik	2.00662	0	0	0	0	0		#DIV/0!	#DIV/0!	0
6330549D23Rik	32.0274	14.6682	36.8036	38.1451	10.4843	34.279	14.3053	17.1355	44.8156	37.6706	18.6279	59.1607	41.1479	43.6859	22.2675	16.1562	26.3588	31.531	20.5722	39.7171	14.1083		6330549D23Rik	27.8331	27.6361	25.4188	38.4864	30.8144	26.4575		1.00713	0.903249	0.91326
6430411K18Rik	0	0	0	0	0	0	0	0	0	0	0	0	0	0	12.1459	2.6927	0	0	0	0	0		6430411K18Rik	0	0	0	0	3.70965	0		#DIV/0!	0	#DIV/0!
6430503K07Rik	0	0	0	0	0	0	0	0	0	0	0	0	16.002	0	1.01216	4.71222	0	1.81909	3.7404	0	6.41286		6430503K07Rik	0	0	0	0	5.43158	2.39447		#DIV/0!	0	#DIV/0!
6430531B16Rik	2.52848	0	0	0	0	0	0	0	24.5419	0	0	0	0	0	0	0	1.19813	0	0	0	0		6430531B16Rik	0.842825	0	8.18063	0	0	0.239625		#DIV/0!	#DIV/0!	9.7062
6430548M08Rik	69.1117	81.1067	43.906	124.175	208.376	163.329	57.2212	79.1777	193.134	372.843	222.604	222.909	793.24	566.968	999.001	644.228	747.631	492.975	1140.82	919.977	967.059		6430548M08Rik	64.7081	165.293	109.844	272.785	750.859	853.692		0.391475	0.0861788	1.69753
6430550D23Rik	28.6561	40.5534	18.0789	28.4059	38.0056	21.5084	14.3053	25.9987	12.8045	6.7614	30.7361	54.935	34.2899	8.54725	30.3648	31.6392	5.99063	18.7973	12.1563	12.1583	28.2166		6430550D23Rik	29.0961	29.3067	17.7028	30.8108	26.2103	15.4638		0.992816	1.1101	0.608425
6430553K19Rik	0	0	0	0	0	0	0	0	0	0	0	0	0	0	0	0	0	0	0	0	0		6430553K19Rik	0	0	0	0	0	0		#DIV/0!	#DIV/0!	#DIV/0!
6430562O15Rik	4.21413	0	0	0	1.31054	0	0	0	0	0	0	0	0	0	0	0	0	0	0	0	0		6430562O15Rik	1.40471	0.436846	0	0	0	0		3.21557	#DIV/0!	0
6430571L13Rik	0.842825	0	0	0	1.31054	0	0	0	0	2.89774	2.79419	0	0	0	1.01216	0	1.19813	0	9.35099	0	11.5431		6430571L13Rik	0.280942	0.436846	0	1.89731	0.25304	4.41845		0.643113	1.11027	0
6430573F11Rik	144.123	91.4608	127.198	53.5655	51.111	39.6561	178.816	136.493	107.771	60.8526	50.2954	30.6368	80.0098	25.6417	14.1702	32.9856	31.1513	12.7337	33.6636	12.1583	55.1506		6430573F11Rik	120.927	48.1109	141.027	47.2616	38.2018	28.9715		2.51351	3.16549	1.16621
6430584L05Rik	0.842825	2.58851	10.3308	8.92758	3.93162	1.34427	0	0	0	0	0	0	0	0	0	13.4635	0	0	0	0	0		6430584L05Rik	4.58739	4.73449	0	0	3.36587	0		0.968929	1.36291	0
6430590A07Rik	31.1845	24.1595	17.4333	19.4784	33.4188	22.1805	28.6106	44.9068	38.4134	50.2275	65.1978	59.1607	41.1479	26.5914	34.4134	27.6002	27.5569	32.7437	25.2477	15.4005	6.41286		6430590A07Rik	24.2591	25.0259	37.3103	58.1953	32.4382	21.4723		0.96936	0.747855	1.53799
6430590A10Rik	0	0	0	0	0	0	0	0	0	0	0	0	0	0	0	0	0	0	0	0	1.28257		6430590A10Rik	0	0	0	0	0	0.256514		#DIV/0!	#DIV/0!	#DIV/0!
6430628N08Rik	0	0	0	0	0	0	7.15265	0	0	0	0	0	0	0	0	0	0	0	0	0.810552	0		6430628N08Rik	0	0	2.38422	0	0	0.16211		#DIV/0!	#DIV/0!	#DIV/0!
6430710C18Rik	13.4852	44.8676	31.6382	22.7248	5.24216	4.03282	14.3053	12.9993	57.6201	2.89774	11.1768	0	9.14397	18.0442	22.2675	17.5025	23.9625	30.3182	16.8318	2.43166	10.2606		6430710C18Rik	29.997	10.6666	28.3082	4.6915	16.7396	16.761		2.81224	1.79198	0.943703
6530402F18Rik	0.842825	7.76554	0	0	12.4501	1.34427	14.3053	1.77264	0	17.3864	0	0	16.002	2.84908	8.09727	2.6927	21.5663	7.27638	19.6371	4.05276	10.2606		6530402F18Rik	2.86945	4.59813	5.35931	5.79548	7.41025	12.5586		0.624048	0.387228	1.86771
6530403H02Rik	0	0	0	0	0	0	0	0	0	0	0	0	0	0	0	0	0	0	0	0	0		6530403H02Rik	0	0	0	0	0	0		#DIV/0!	#DIV/0!	#DIV/0!
6530411M01Rik	0	0	0	0	0	0	0	0	0	0	0	0	0	0	0	0	0	0	0	0	0		6530411M01Rik	0	0	0	0	0	0		#DIV/0!	#DIV/0!	#DIV/0!
6720432D03Rik	0	0	0	0	0	0	0	0	0	0	0	0	0	0	0	0	0	0	0	0	0		6720432D03Rik	0	0	0	0	0	0		#DIV/0!	#DIV/0!	#DIV/0!
6720468P15Rik	0	0	0	0	0	0	0	0	6.40223	0	7.45117	0	0	0	0	2.01952	4.7925	0	0.935099	0	0		6720468P15Rik	0	0	2.13408	2.48372	0.504881	1.14552		#DIV/0!	0	#DIV/0!
6720483E21Rik	0	0	0	0	0	0	0	0	0	0	0	0	0	0	0	0	0	0	0	0	0		6720483E21Rik	0	0	0	0	0	0		#DIV/0!	#DIV/0!	#DIV/0!
6720489N17Rik	64.8976	42.279	89.1034	19.4784	23.5897	63.1809	200.274	46.6794	67.2235	34.7729	16.7651	4.22577	11.43	19.9436	27.3283	8.0781	4.7925	11.5209	6.5457	21.0744	14.1083		6720489N17Rik	65.4267	35.4163	104.726	18.5879	16.695	11.6084		1.84736	3.91894	1.60066
6820408C15Rik	0	0	0	0	0	0	0	1.77264	0	0	0	0	2.28599	0	0	0	0	0	0	0	1.28257		6820408C15Rik	0	0	0.590878	0	0.571498	0.256514		#DIV/0!	0	#DIV/0!
6820426E19Rik	0	0	0	0	0	0	0	0	0	0	0	0	0	0	0	0	0	0	0	0	0		6820426E19Rik	0	0	0	0	0	0		#DIV/0!	#DIV/0!	#DIV/0!
6820431F20Rik	75.8543	66.4385	72.3158	112.812	48.49	65.8695	64.3739	65.5875	50.1508	81.1367	61.4722	52.8221	2016.25	1826.26	2549.63	2578.26	1369.46	2965.12	2259.2	1809.96	2073.92		6820431F20Rik	71.5362	75.7239	60.0374	65.1437	2242.6	2095.53		0.944698	0.0318988	0.839259
7420426K07Rik	0	0	0	0	0	0	0	0	0	0	0	0	0	0	0	0	0	0	0	0	0		7420426K07Rik	0	0	0	0	0	0		#DIV/0!	#DIV/0!	#DIV/0!
7420461P10Rik	0	0	0	0	0	0	0	0	0	0	0	0	0	0	0	0	0	0	0	0	0		7420461P10Rik	0	0	0	0	0	0		#DIV/0!	#DIV/0!	#DIV/0!
7420700N18Rik	0	0	0	0	0	0	0	0	0	0	0	0	0	0	0	0	0	0	0	0	0		7420700N18Rik	0	0	0	0	0	0		#DIV/0!	#DIV/0!	#DIV/0!
7420701I03Rik	0	0	0	0	0	0	0	0	0	0	0	0	0	0	0	0	0	0	0	0	0		7420701I03Rik	0	0	0	0	0	0		#DIV/0!	#DIV/0!	#DIV/0!
7530416G11Rik	0	0	0	0	0	0	0	0	0	0	0	0	0	0	2.02432	0	0	0	0	0	0		7530416G11Rik	0	0	0	0	0.50608	0		#DIV/0!	0	#DIV/0!
7530428D23Rik	0	0	0	0	0	1.34427	0	0	0	0	0	0	0	0	0	0	0	0	0	0	0		7530428D23Rik	0	0.448092	0	0	0	0		0	#DIV/0!	#DIV/0!
7630403G23Rik	0	0	0	0	0	0	0	0	0	0	0	0	0	0	0	0	0	0	0	0	0		7630403G23Rik	0	0	0	0	0	0		#DIV/0!	#DIV/0!	#DIV/0!
8030411F24Rik	0	0	0	0	0	0	0	0	0	0	0	0	0	0	0	0	0	0	0	0	0		8030411F24Rik	0	0	0	0	0	0		#DIV/0!	#DIV/0!	#DIV/0!
8030423F21Rik	0	0	0	0	0	0	0	0	0	0	0	0	0	0	0	0	0	0	0	0	0		8030423F21Rik	0	0	0	0	0	0		#DIV/0!	#DIV/0!	#DIV/0!
8030423J24Rik	0	0	0	0	0	0	0	0	0	0	0	0	0	0	0	0.673175	0	0	0	0	0		8030423J24Rik	0	0	0	0	0.168294	0		#DIV/0!	0	#DIV/0!
8030442B05Rik	0	0	0	0	0	0	0	0	0	0	0	0	0	0	0	0.673175	0	0	4.6755	0	0		8030442B05Rik	0	0	0	0	0.168294	0.935099		#DIV/0!	0	#DIV/0!
8030443G20Rik	0	0	0	0	0	0	0	0	0	0	0	0	0	0	0	0	0	0	0	0	0		8030443G20Rik	0	0	0	0	0	0		#DIV/0!	#DIV/0!	#DIV/0!
8030451A03Rik	0	0	0	0	0	3.36069	0	0	0	0	0	0	0	0	3.03648	0	0	0	0.935099	0	0		8030451A03Rik	0	1.12023	0	0	0.759119	0.18702		0	0	#DIV/0!
8030451O07Rik	0	0	0	0	0	0	0	0	0	0	0	0	0	0	0	0	0	0	0.935099	0	1.28257		8030451O07Rik	0	0	0	0	0	0.443534		#DIV/0!	#DIV/0!	#DIV/0!
8030453O22Rik	0	0	0	0	0	0	0	0	0	0	0	0	0	0	0	0	0	0.606365	0	0	0		8030453O22Rik	0	0	0	0	0	0.121273		#DIV/0!	#DIV/0!	#DIV/0!
8030455M16Rik	0	0	6.45677	0	10.4843	8.06565	0	0	0	22.216	9.31397	7.39509	18.2879	2.84908	3.03648	0	2.39625	4.24455	2.8053	0	11.5431		8030455M16Rik	2.15226	6.18332	0	12.975	6.04338	4.19785		0.348074	0.356135	0
8030462N17Rik	362.415	398.631	321.547	266.204	465.241	436.217	293.259	381.117	321.179	298.467	372.559	419.407	352.043	331.443	355.268	382.363	279.163	305.608	264.633	206.691	319.36		8030462N17Rik	360.864	389.221	331.851	363.478	355.279	275.091		0.927145	1.01572	0.919602
8030474K03Rik	0	0	1.93703	0	0	2.01641	0	0	0	0	3.72559	0	0	0	0	0	0	0	0.935099	0	0		8030474K03Rik	0.645677	0.672137	0	1.24186	0	0.18702		0.960632	#DIV/0!	0
8430408G22Rik	4.21413	0	0	0	0	0	0	0	0	0	0	0	0	7.59756	0	0	0	2.42546	0.935099	2.43166	0		8430408G22Rik	1.40471	0	0	0	1.89939	1.15844		#DIV/0!	0.739558	0
8430415O14Rik	0.842825	0	1.93703	0	0	0	0	0	0	3.86365	0	0	13.716	0	0	0.673175	0	2.42546	0	0.810552	7.69543		8430415O14Rik	0.926618	0	0	1.28788	3.59728	2.18629		#DIV/0!	0.257588	0
8430419K02Rik	0	0	0	0	0	0	0	0	0	0	9.31397	0	0	0	0	0.673175	0	0	0	0	0		8430419K02Rik	0	0	0	3.10466	0.168294	0		#DIV/0!	0	#DIV/0!
8430419L09Rik	2772.05	2786.97	2091.35	1114.32	1705.01	1995.58	1723.79	2336.33	2278.13	1039.32	1515.38	1662.84	1147.57	1384.65	786.448	1187.48	1057.95	944.716	1006.17	987.253	986.297		8430419L09Rik	2550.12	1604.97	2112.75	1405.85	1126.54	996.476		1.58889	2.26368	0.82849
8430422H06Rik	0	0	0	0	0	0	0	0	0	0	0	0	0	0	0	0	0	0	0	0	0		8430422H06Rik	0	0	0	0	0	0		#DIV/0!	#DIV/0!	#DIV/0!
8430423G03Rik	0	0	0	0	0	0	0	0.590878	0	0	0	0	0	0	0	0	0	0	0	0	0		8430423G03Rik	0	0	0.196959	0	0	0		#DIV/0!	#DIV/0!	#DIV/0!
8430426J06Rik	0.842825	0.862838	12.2679	0	0	0	7.15265	0.590878	0	0	0	0	2.28599	0	0	0	0	0	2.8053	0	0		8430426J06Rik	4.65784	0	2.58118	0	0.571498	0.56106		#DIV/0!	8.15022	0.554158
8430429K09Rik	73.3258	86.2838	94.2688	36.5219	54.3874	45.7053	71.5265	76.8142	138.715	53.1252	47.5012	61.2736	98.2977	29.4405	45.5472	27.6002	8.38688	46.0837	43.0146	40.5276	41.0423		8430429K09Rik	84.6261	45.5382	95.6853	53.9667	50.2214	35.811		1.85835	1.68506	1.13068
8430430B14Rik	80.0684	120.797	89.749	113.624	33.4188	50.4103	85.8318	75.6324	48.0168	46.3639	98.728	120.434	54.8638	46.535	21.2553	47.7954	41.9344	46.6901	38.3391	47.8226	47.4551		8430430B14Rik	96.8716	65.8176	69.827	88.5087	42.6124	44.4483		1.47182	2.27332	0.72082
8430431K14Rik	0	0	0	0	0	0	0	0	0	0	0	0	0	0	0	0	0	0	0	0	0		8430431K14Rik	0	0	0	0	0	0		#DIV/0!	#DIV/0!	#DIV/0!
8430436N08Rik	0	0	0	0	0	0	0	0	0	0	0	0	0	0	0	0	0	0	0	0	0		8430436N08Rik	0	0	0	0	0	0		#DIV/0!	#DIV/0!	#DIV/0!
8430437L04Rik	0	0	0	0	0	0	0	0	0	0	0	0	0	0	0	0	0	0	1.8702	0	0		8430437L04Rik	0	0	0	0	0	0.37404		#DIV/0!	#DIV/0!	#DIV/0!
9030025P20Rik	15.1709	4.31419	10.9765	15.4204	15.0712	14.1149	0	18.3172	4.26816	6.7614	3.72559	11.6209	139.446	94.9694	103.24	105.688	91.0576	104.295	122.498	62.4125	120.562		9030025P20Rik	10.1538	14.8688	7.52846	7.36928	110.836	100.165		0.682895	0.0916115	0.741439
9030204H09Rik	0	0	0	12.174	0	2.68855	0	0	0	7.72731	0	0	0	0	2.02432	2.6927	0	0	0	0	0		9030204H09Rik	0	4.95418	0	2.57577	1.17925	0		0	0	#DIV/0!
9030404E10Rik	26.9704	34.5135	15.4962	12.9856	7.20797	16.8034	14.3053	28.3622	17.0726	20.2842	46.5698	46.4834	9.14397	0	1.01216	6.73175	8.38688	13.34	18.702	8.91607	12.8257		9030404E10Rik	25.6601	12.3323	19.9134	37.7791	4.22197	12.4341		2.08071	6.07774	0.776045
9030612E09Rik	0	0	0	0	5.89743	0	0	0	12.8045	0	0	0	0	0	3.03648	0	0	1.21273	2.8053	0	0		9030612E09Rik	0	1.96581	4.26816	0	0.759119	0.803606		0	0	#DIV/0!
9030616G12Rik	0	0	0	0	0	0	0	0	0	0	0	0	0	0	0	0	0	0	0	0	0		9030616G12Rik	0	0	0	0	0	0		#DIV/0!	#DIV/0!	#DIV/0!
9030617O03Rik	628.748	620.38	460.367	689.859	767.321	678.187	565.06	586.151	711.715	642.333	711.587	932.838	521.206	1235.55	1032.4	876.474	877.028	1071.45	558.254	642.768	563.049		9030617O03Rik	569.832	711.789	620.975	762.252	916.409	742.509		0.800563	0.62181	1.08975
9030619P08Rik	0	0	0	9.73918	0	0	0	0	0	8.69322	0	0	0	10.4466	1.01216	10.0976	13.1794	22.4355	17.7669	29.1799	15.3909		9030619P08Rik	0	3.24639	0	2.89774	5.38911	19.5905		0	0	#DIV/0!
9030622O22Rik	76.6971	92.3236	84.5836	388.756	460.655	380.43	185.969	73.8598	61.8883	359.32	254.271	241.925	857.247	523.282	717.621	870.415	373.815	357.149	738.729	209.933	619.482		9030622O22Rik	84.5348	409.947	107.239	285.172	742.141	459.822		0.206209	0.113907	1.26858
9030624G23Rik	4.21413	3.45135	7.10244	0	0.65527	6.04924	0	0	0	0	0	0	18.2879	14.2454	13.1581	6.73175	0	3.63819	0.935099	8.91607	8.978		9030624G23Rik	4.92264	2.23484	0	0	13.1058	4.49347		2.20269	0.375608	0
9030624J02Rik	469.454	478.012	485.549	501.568	444.273	443.611	450.617	387.616	390.536	465.57	475.012	490.189	534.922	665.736	625.514	483.34	519.987	445.678	599.399	479.847	569.462		9030624J02Rik	477.672	463.15	409.59	476.924	577.378	522.874		1.03135	0.827312	0.857472
9030625G05Rik	0.842825	0	0	0	0	0	7.15265	0	0	0	0	0	11.43	0	0	0	0	0	0	0	0		9030625G05Rik	0.280942	0	2.38422	0	2.85749	0		#DIV/0!	0.0983176	8.48652
9130001E16Rik	160.98	97.5006	140.112	86.0294	28.8319	46.3775	64.3739	122.312	74.6927	34.7729	28.8733	47.5399	32.0039	25.6417	18.2189	25.5806	7.18876	18.1909	1.8702	17.8321	50.0203		9130001E16Rik	132.864	53.7463	87.1261	37.062	25.3613	19.0205		2.47206	5.23885	0.655754
9130008F23Rik	105.353	142.368	134.301	145.276	185.441	162.657	100.137	109.903	124.844	136.194	259.86	193.329	91.4397	108.265	73.8876	78.0883	100.643	79.4338	15.8967	52.6859	46.1726		9130008F23Rik	127.341	164.458	111.628	196.461	87.9202	58.9663		0.774304	1.44837	0.876609
9130011E15Rik	417.199	426.242	346.728	492.64	462.62	450.332	500.686	426.023	430.017	435.627	460.11	513.431	452.627	383.677	350.207	388.422	363.032	286.204	303.907	462.015	369.381		9130011E15Rik	396.723	468.531	452.242	469.722	393.733	356.908		0.846738	1.00759	1.13994
9130015A21Rik	0	0	0	0	0	0	0	0	0	0	0	0	0	0	0	0	0	0	0	0	0		9130015A21Rik	0	0	0	0	0	0		#DIV/0!	#DIV/0!	#DIV/0!
9130015L21Rik	0	0	0	0	0	0	0	0	0	0	0	0	0	0	0	0	0	0	0	0	0		9130015L21Rik	0	0	0	0	0	0		#DIV/0!	#DIV/0!	#DIV/0!
9130019O22Rik	70.7973	75.0669	56.1739	31.6523	77.3218	82.0008	92.9845	59.6787	110.972	105.285	86.6199	80.2895	185.165	156.7	198.383	137.328	122.209	200.707	188.89	144.278	171.865		9130019O22Rik	67.346	63.6583	87.8784	90.7313	169.394	165.59		1.05793	0.39757	1.30488
9130019P16Rik	0.842825	0	0	0	0	0	0	2.36351	0	16.4205	0	0	16.002	1.89939	2.02432	2.01952	3.59438	4.24455	11.2212	0.810552	7.69543		9130019P16Rik	0.280942	0	0.787838	5.47351	5.4863	5.51322		#DIV/0!	0.0512079	2.80427
9130023H24Rik	144.966	136.328	149.797	141.218	114.672	90.7385	135.9	132.357	277.43	100.455	135.053	153.184	82.2958	146.253	97.1673	133.289	182.115	161.293	208.527	158.868	205.211		9130023H24Rik	143.697	115.543	181.896	129.564	114.751	183.203		1.24367	1.25225	1.26583
9130024F11Rik	0.842825	2.58851	2.58271	0	3.27635	4.03282	7.15265	1.77264	0	7.72731	0.931397	21.1288	25.1459	8.54725	13.1581	4.03905	16.7738	12.7337	6.5457	45.3909	10.2606		9130024F11Rik	2.00468	2.43639	2.9751	9.92918	12.7226	18.3409		0.822808	0.157569	1.48407
9130204L05Rik	0	0	0	0	0	0	0	0	0	0	0	0	0	0	0	0	0	0	2.8053	0	0		9130204L05Rik	0	0	0	0	0	0.56106		#DIV/0!	#DIV/0!	#DIV/0!
9130208D14Rik	24943.4	20418.2	22913.1	21009	19887.4	19772.3	17137.8	21797.5	27246.8	15322.3	18468.7	17790.5	11654	9768.56	8862.47	17279.7	8116.11	12884	6144.54	10927.1	10671		9130208D14Rik	22758.2	20222.9	22060.7	17193.8	11891.2	9748.55		1.12537	1.91387	0.96935
9130209A04Rik	0	0	0	0	0	0	0	0	0	0	0	0	0	0	0	0	0	0	0	0	0		9130209A04Rik	0	0	0	0	0	0		#DIV/0!	#DIV/0!	#DIV/0!
9130221F21Rik	0	0	0	0	0	0	0	0	0	0	0	0	0	0	0	0	0	0	0	0	0		9130221F21Rik	0	0	0	0	0	0		#DIV/0!	#DIV/0!	#DIV/0!
9130221H12Rik	111.253	70.7527	80.7096	102.261	57.0085	55.7874	92.9845	87.45	59.7542	58.9207	96.8652	107.757	98.2977	86.4222	108.301	110.401	94.652	109.146	116.887	75.3814	84.6497		9130221H12Rik	87.5717	71.6858	80.0629	87.8477	100.855	96.1432		1.22161	0.86829	0.914255
9130227L01Rik	0	0	0	0	0	0	0	0	0	0	0	0	0	0	0	0	0	0	0	0	0		9130227L01Rik	0	0	0	0	0	0		#DIV/0!	#DIV/0!	#DIV/0!
9130230L23Rik	81.7541	69.027	60.6936	69.7975	32.1082	51.0824	57.2212	52.5882	22.4078	46.3639	46.5698	47.5399	132.588	73.1265	96.1551	120.498	83.8688	78.2211	149.616	81.0552	184.69		9130230L23Rik	70.4916	50.996	44.0724	46.8245	105.592	115.49		1.38229	0.667585	0.625215
9130401M01Rik	174.465	123.386	179.498	157.45	140.883	120.985	321.869	165.446	218.743	175.796	97.7966	128.886	75.4378	102.567	76.9241	109.054	100.643	106.72	78.5484	94.8346	58.9983		9130401M01Rik	159.116	139.773	235.353	134.16	90.9958	87.9488		1.13839	1.74861	1.47912
9130409I23Rik	0	0	0	0	0	0	0	0	0	0	0	0	0	0	0	0	0	1.21273	0	0	0		9130409I23Rik	0	0	0	0	0	0.242546		#DIV/0!	#DIV/0!	#DIV/0!
9130409J20Rik	320.274	299.405	354.476	533.22	539.287	489.988	715.265	420.705	132.313	920.516	559.769	667.671	681.226	990.531	971.673	691.351	964.491	1181.81	650.829	937.809	507.898		9130409J20Rik	324.718	520.832	422.761	715.985	833.695	848.567		0.623461	0.389493	1.30193
9230009I02Rik	0	0	0	0	0	0	0	0	0	0	0	0	0	0	0	0	0	0	0	0	0		9230009I02Rik	0	0	0	0	0	0		#DIV/0!	#DIV/0!	#DIV/0!
9230019H11Rik	0	0	0	0	0	0	0	0	0	0	0	0	0	0	0	0	0	0	0	0	0		9230019H11Rik	0	0	0	0	0	0		#DIV/0!	#DIV/0!	#DIV/0!
9230020A06Rik	0	0	0	0	0	0	0	0	0	0	0	0	0	0	0	0	1.19813	0	0.935099	0	0		9230020A06Rik	0	0	0	0	0	0.426645		#DIV/0!	#DIV/0!	#DIV/0!
9230102K24Rik	5.05695	0	5.16541	0	0	1.34427	0	4.72703	0	0	6.51978	0	0	0	3.03648	0	0	0	0	0	0		9230102K24Rik	3.40746	0.448092	1.57568	2.17326	0.759119	0		7.60437	4.48869	0.46242
9230102O04Rik	0	0	0	0	0	0	0	0	0	0	0	0	0	0	0	0	0	0	0	0	0		9230102O04Rik	0	0	0	0	0	0		#DIV/0!	#DIV/0!	#DIV/0!
9230104L09Rik	0	0	0	0	0	0	0	0	0	0	0	0	0	0	0	0	0	0	3.7404	0	0		9230104L09Rik	0	0	0	0	0	0.74808		#DIV/0!	#DIV/0!	#DIV/0!
9230105E05Rik	10.1139	6.9027	8.3938	3.24639	1.31054	0	14.3053	3.54527	20.2737	3.86365	0	0	13.716	0	1.01216	0	0	2.42546	0	4.05276	0		9230105E05Rik	8.47013	1.51898	12.7081	1.28788	3.68203	1.29564		5.57621	2.3004	1.50034
9230110C19Rik	23.5991	44.8676	14.8506	12.174	13.1054	12.7706	21.458	27.1804	1.06704	40.5684	11.1768	32.7497	18.2879	11.3963	21.2553	24.2343	34.7457	27.2864	14.0265	11.3477	12.8257		9230110C19Rik	27.7724	12.6833	16.5685	28.1649	18.7935	20.0464		2.18968	1.47777	0.59658
9230110F15Rik	0	0	0	0	0	0	0	0	0	0	0	0	0	0	0	0	0	0	0	0	3.84771		9230110F15Rik	0	0	0	0	0	0.769543		#DIV/0!	#DIV/0!	#DIV/0!
9230112D13Rik	0	0	1.29135	0	0	2.68855	0	0	0	0	0	0	0	0	0	2.01952	0	0	0	0.810552	0		9230112D13Rik	0.430451	0.896183	0	0	0.504881	0.16211		0.480316	0.852579	0
9230112J17Rik	0	0	5.81109	0	1.31054	0	7.15265	0	0	3.86365	0.931397	1.05644	0	0	6.07296	10.0976	0	1.81909	3.7404	0	1.28257		9230112J17Rik	1.93703	0.436846	2.38422	1.9505	4.04265	1.36841		4.43412	0.479149	1.23086
9230113P08Rik	0	0	0	0	0	0	0	0	0	0	0	0	0	0.949694	0	0	0	0.606365	0	0	0		9230113P08Rik	0	0	0	0	0.237424	0.121273		#DIV/0!	0	#DIV/0!
9230114K14Rik	16.0137	15.5311	9.68515	18.6668	9.17378	10.7542	28.6106	30.1348	24.5419	9.65914	18.6279	5.28221	6.85798	26.5914	25.304	21.5416	9.58501	5.45728	28.053	43.7698	32.0643		9230114K14Rik	13.7433	12.8649	27.7624	11.1898	20.0738	23.7859		1.06828	0.68464	2.02007
9230116L04Rik	64.8976	71.6155	65.859	130.667	74.7007	92.0828	50.0686	68.5419	125.911	89.83	54.9524	122.547	77.7238	124.41	53.6444	115.786	111.426	92.1675	58.9113	39.7171	52.5854		9230116L04Rik	67.4574	99.1503	81.507	89.1099	92.8911	70.9614		0.680355	0.726199	1.20827
9230116N13Rik	5.05695	0	3.22838	0	3.93162	6.04924	0	0	0	10.625	0	2.11288	0	6.64786	1.01216	0	0	1.21273	3.7404	7.29497	0		9230116N13Rik	2.76178	3.32695	0	4.24598	1.91501	2.44962		0.830123	1.44218	0
9230117E06Rik	0	0	0	0	0	0	0	0	0	0	0	0	0	0	0	0	0	0	0	0	5.13029		9230117E06Rik	0	0	0	0	0	1.02606		#DIV/0!	#DIV/0!	#DIV/0!
9330020H09Rik	46.3554	37.9649	65.859	108.754	22.9344	51.7546	50.0686	31.3166	56.5531	28.0115	39.1187	48.5963	57.1498	33.2393	37.4499	41.7368	53.9157	49.7219	32.7285	53.4964	47.4551		9330020H09Rik	50.0598	61.1477	45.9794	38.5755	42.394	47.4635		0.818669	1.18082	0.91849
9330102E08Rik	0.842825	0	0	0	1.31054	0.672137	0	0	0	0	0	0	0	0	4.04864	2.01952	0	0.606365	7.4808	0	15.3909		9330102E08Rik	0.280942	0.660892	0	0	1.51704	4.6956		0.425095	0.185191	0
9330104G04Rik	1.68565	0	0	0	0	1.34427	0	0	0	12.5569	0.931397	0	0	5.69817	0	0	0	4.85092	2.8053	1.6211	2.56514		9330104G04Rik	0.561884	0.448092	0	4.49609	1.42454	2.36849		1.25395	0.394431	0
9330111N05Rik	0	0.862838	0	0	0	0	0	0	0	0	0	0	0	0	0	0.673175	0	0	0	12.1583	0		9330111N05Rik	0.287613	0	0	0	0.168294	2.43166		#DIV/0!	1.70899	0
9330117O12Rik	0	0	0	0	0	0	0	0	0	0	0	0	0	0	0	0	0	0	0	0	0		9330117O12Rik	0	0	0	0	0	0		#DIV/0!	#DIV/0!	#DIV/0!
9330133O14Rik	131.481	98.3635	92.3318	139.595	100.912	66.5416	100.137	132.357	105.637	148.751	88.4827	137.337	146.304	71.2271	137.654	117.132	115.02	170.389	186.085	201.828	143.648		9330133O14Rik	107.392	102.349	112.71	124.857	118.079	163.394		1.04927	0.909491	1.04952
9330136K24Rik	0	3.45135	0.645677	0	0	0	7.15265	5.31791	0	0	0	0	2.28599	0	2.02432	0	2.39625	0.606365	4.6755	5.67387	0		9330136K24Rik	1.36568	0	4.15685	0	1.07758	2.6704		#DIV/0!	1.26736	3.04381
9330151L19Rik	141.595	109.58	129.781	59.2467	136.296	114.935	114.442	199.717	155.788	99.4891	108.042	126.773	100.584	84.5228	85.0214	90.8786	58.7082	107.327	149.616	56.7387	147.496		9330151L19Rik	126.985	103.493	156.649	111.435	90.2516	103.977		1.227	1.40701	1.2336
9330154J02Rik	6.7426	1.72568	3.87406	37.3335	7.20797	18.8198	7.15265	0.590878	0	30.9092	36.3245	32.7497	25.1459	17.0945	30.3648	29.6197	27.5569	31.531	30.8583	4.86331	32.0643		9330154J02Rik	4.11411	21.1204	2.58118	33.3278	25.5562	25.3748		0.194793	0.160983	0.627396
9330154K18Rik	5.89978	0	0	4.86959	0	0	0	2.95439	0	0	0	4.22577	29.7179	3.79878	0	0	0	2.42546	0	0.810552	8.978		9330154K18Rik	1.96659	1.6232	0.984797	1.40859	8.37917	2.4428		1.21156	0.2347	0.500763
9330155M09Rik	0	0	0	0	0	0	0	0	0	0	0	0	0	0	1.01216	2.01952	0	0	0.935099	0	0		9330155M09Rik	0	0	0	0	0.757921	0.18702		#DIV/0!	0	#DIV/0!
9330158H04Rik	0	0	0	0	0	0	0	0	0	0	0	0	0	0	0	0.673175	0	0	0	0	0		9330158H04Rik	0	0	0	0	0.168294	0		#DIV/0!	0	#DIV/0!
9330159F19Rik	0	0	0	0	0.65527	0.672137	0	0	0	0	7.45117	0	25.1459	5.69817	37.4499	25.5806	5.99063	8.48911	14.9616	4.05276	2.56514		9330159F19Rik	0	0.442469	0	2.48372	23.4687	7.21185		0	0	#DIV/0!
9330159M07Rik	19.385	31.925	21.3073	25.9711	28.1766	13.4427	42.9159	46.0885	18.1397	29.9433	14.9023	28.5239	13.716	10.4466	8.09727	19.5221	9.58501	24.861	21.5073	27.5588	11.5431		9330159M07Rik	24.2058	22.5302	35.7147	24.4565	12.9455	19.011		1.07437	1.86982	1.47546
9330162012Rik	320.274	345.135	202.742	95.7686	186.752	179.461	293.259	297.803	362.793	89.83	117.356	161.636	358.901	218.43	293.526	239.65	237.229	206.164	386.196	222.091	294.991		9330162012Rik	289.384	153.994	317.952	122.94	277.627	269.334		1.87919	1.04235	1.09872
9330162B11Rik	0	0	0	0	0	0	0	0	0	0	0	0	6.85798	0	0	4.71222	0	0	0	0	0		9330162B11Rik	0	0	0	0	2.89255	0		#DIV/0!	0	#DIV/0!
9330175E14Rik	9.27108	6.03986	9.03947	0	1.96581	10.0821	28.6106	0	0	20.2842	6.51978	0	0	0	7.08512	0	4.7925	1.81909	4.6755	0	10.2606		9330175E14Rik	8.11681	4.01596	9.53687	8.93465	1.77128	4.30953		2.02114	4.58245	1.17495
9330175M20Rik	0	0	0	0	0	0	0	0	0	0	0	0	0	0	0	0	0	0	0	0	0		9330175M20Rik	0	0	0	0	0	0		#DIV/0!	#DIV/0!	#DIV/0!
9330178D15Rik	0	0	0	0	0	0	0	0	0	0	0	0	0	0	2.02432	0	0	0	0	0	0		9330178D15Rik	0	0	0	0	0.50608	0		#DIV/0!	0	#DIV/0!
9330179D12Rik	6.7426	5.17703	0.645677	6.49279	1.96581	2.68855	0	3.54527	0	0	2.79419	0	0	2.84908	0	0	0	1.21273	0	0	0		9330179D12Rik	4.18844	3.71572	1.18176	0.931397	0.712271	0.242546		1.12722	5.8804	0.282148
9330182L06Rik	3.3713	10.3541	7.10244	61.6815	34.074	10.7542	21.458	5.90878	0	54.0912	21.4221	70.7816	32.0039	48.4344	75.9119	81.4542	75.4819	75.1892	115.017	76.1919	110.301		9330182L06Rik	6.9426	35.5032	9.12225	48.765	59.4511	90.4363		0.195548	0.116778	1.31395
9330182O14Rik	3.3713	0	0	25.9711	0	2.68855	0	1.18176	0	0	0	0	0	0	0	0	0	0	0	0	8.978		9330182O14Rik	1.12377	9.55323	0.393919	0	0	1.7956		0.117632	#DIV/0!	0.350534
9330188P03Rik	0	0	0	0	0	0	0	0	0	0	0	0	0	0	0	0	0	0	0	0	0		9330188P03Rik	0	0	0	0	0	0		#DIV/0!	#DIV/0!	#DIV/0!
9330198N18Rik	0	0	0	0	0.65527	0	0	0.590878	0	0	9.31397	0	0	0	0	19.5221	0	1.21273	0	12.9688	0		9330198N18Rik	0	0.218423	0.196959	3.10466	4.88052	2.83631		0	0	#DIV/0!
9330199G10Rik	0	0	0	0	0	0	0	0	0	0	0	0	0	0	0	0	0	0	0.935099	0	0		9330199G10Rik	0	0	0	0	0	0.18702		#DIV/0!	#DIV/0!	#DIV/0!
9430007A20Rik	0	0	0	0	0	0	0	0	0	0	0	0	0	0	0	0	0	0	0	0	0		9430007A20Rik	0	0	0	0	0	0		#DIV/0!	#DIV/0!	#DIV/0!
9430008C03Rik	378.429	379.649	284.743	280.813	206.41	293.724	429.159	347.437	296.637	232.785	168.583	194.385	265.175	95.9191	185.225	136.655	107.831	101.869	172.993	183.185	162.887		9430008C03Rik	347.607	260.316	357.744	198.584	170.744	145.753		1.33533	2.03584	1.02916
9430014N10Rik	0	0	0	0	0	0	0	0	0	0	0	0	0	0	0	0	0	0	0	0	0		9430014N10Rik	0	0	0	0	0	0		#DIV/0!	#DIV/0!	#DIV/0!
9430015G10Rik	209.021	264.028	284.098	198.842	205.755	301.79	393.396	309.62	258.223	197.046	245.889	269.393	164.592	128.209	67.8147	183.777	88.6613	124.305	104.731	170.216	112.866		9430015G10Rik	252.382	235.462	320.413	237.443	136.098	120.156		1.07186	1.85442	1.26956
9430016H08Rik	221.663	132.014	256.979	379.016	245.726	252.052	257.495	278.304	161.123	282.047	288.733	195.442	180.593	137.706	154.86	90.8786	174.926	134.007	84.159	98.0768	168.017		9430016H08Rik	203.552	292.265	232.307	255.407	141.01	131.837		0.696465	1.44353	1.14127
9430018G01Rik	0	0	0	0	0	0	0	0	0	0	0	0	0	0	0	0	0	0	0	0	0		9430018G01Rik	0	0	0	0	0	0		#DIV/0!	#DIV/0!	#DIV/0!
9430019J16Rik	0	0	0	0	0	0	0	0	0	0	0	0	0	0	0	0	0	0	0	0	0		9430019J16Rik	0	0	0	0	0	0		#DIV/0!	#DIV/0!	#DIV/0!
9430020K01Rik	2.52848	6.9027	1.93703	0	5.24216	4.70496	0	0	17.0726	17.3864	4.65698	0	0	4.74847	6.07296	11.444	0	0.606365	0	0	1.28257		9430020K01Rik	3.7894	3.31571	5.69087	7.34781	5.56635	0.377787		1.14286	0.68077	1.50179
9430021M05Rik	0	0	0	0	0	0	0	0	0	0	0	0	6.85798	7.59756	1.01216	14.1367	8.38688	2.42546	0.935099	6.48442	11.5431		9430021M05Rik	0	0	0	0	7.40109	5.955		#DIV/0!	0	#DIV/0!
9430024E24Rik	0	1.72568	0	0	0	0	0	0	0	0	0	0	0	0	0	0	0	0	0	0	0		9430024E24Rik	0.575225	0	0	0	0	0		#DIV/0!	#DIV/0!	0
9430037G07Rik	22.7563	18.9824	14.8506	8.92758	20.9686	30.2462	7.15265	21.2716	1.06704	16.4205	9.31397	22.1853	41.1479	22.7927	16.1945	22.8879	9.58501	12.7337	29.9232	17.8321	15.3909		9430037G07Rik	18.8631	20.0475	9.83044	15.9733	25.7558	17.093		0.940922	0.732383	0.521147
9430038I01Rik	96.0821	52.6331	98.7885	156.638	60.9401	88.7221	107.29	101.631	108.838	122.671	89.4141	95.0797	45.7199	177.593	160.933	106.362	134.19	114.603	79.4835	86.7291	58.9983		9430038I01Rik	82.5012	102.1	105.92	102.388	122.652	94.8008		0.808042	0.672645	1.28385
9430041J12Rik	0	1.72568	0	0	0	0	0	0	0	0	0	0	0	0	0	0	4.7925	0	0.935099	0	0		9430041J12Rik	0.575225	0	0	0	0	1.14552		#DIV/0!	#DIV/0!	0
9430060I03Rik	11.7996	15.5311	14.8506	12.9856	22.2792	10.7542	7.15265	14.772	13.8715	26.0797	13.0396	20.0724	18.2879	14.2454	1.01216	10.0976	19.17	19.4037	28.9881	8.10552	1.28257		9430060I03Rik	14.0604	15.3396	11.932	19.7305	10.9108	15.39		0.916605	1.28867	0.848627
9430065F17Rik	2.52848	14.6682	4.51974	38.1451	1.31054	3.36069	0	10.0449	12.8045	10.625	4.65698	5.28221	0	8.54725	8.09727	16.1562	8.38688	9.70184	7.4808	4.86331	8.978		9430065F17Rik	7.23882	14.2721	7.61647	6.85475	8.20018	7.88217		0.5072	0.882763	1.05217
9430069I07Rik	0	0	0	0	0	4.70496	0	0	9.60335	0	6.51978	0	0	0	3.03648	6.05857	0	0	0	0	0		9430069I07Rik	0	1.56832	3.20112	2.17326	2.27376	0		0	0	#DIV/0!
9430076C15Rik	0	0	0	0	0	0	0	0	0	0	0	0	0	0	0	0	0	0	0	0	0		9430076C15Rik	0	0	0	0	0	0		#DIV/0!	#DIV/0!	#DIV/0!
9430078G10Rik	0.842825	0	0	0.811598	0	1.34427	0	0	0	0	0	0	6.85798	0.949694	0	0	1.19813	0	0	0.810552	0		9430078G10Rik	0.280942	0.718624	0	0	1.95192	0.401736		0.390944	0.143931	0
9430078K24Rik	0	0	0	0	0	0	0	4.13615	0	0	0	4.22577	0	0	0	0	2.39625	0	0	0	0		9430078K24Rik	0	0	1.37872	1.40859	0	0.47925		#DIV/0!	#DIV/0!	#DIV/0!
9430083A17Rik	63.2119	25.8851	73.6071	17.8552	34.7293	44.3611	50.0686	34.8618	50.1508	27.0456	44.707	65.4994	50.2918	91.1707	17.2067	35.0051	33.5475	38.201	49.5603	47.8226	33.3469		9430083A17Rik	54.2347	32.3152	45.0271	45.7507	48.4186	40.4956		1.67831	1.12012	0.830226
9430085M18Rik	1.68565	0	4.51974	0	0.65527	0	7.15265	4.72703	0	4.82957	9.31397	0	0	5.69817	7.08512	0	9.58501	0.606365	3.7404	4.05276	8.978		9430085M18Rik	2.06846	0.218423	3.95989	4.71451	3.19582	5.39251		9.46997	0.64724	1.91441
9430091E24Rik	76.6971	47.4561	59.4022	25.9711	48.49	52.4267	35.7633	51.9973	92.8324	26.0797	54.021	27.4675	34.2899	50.3338	46.5593	30.2929	47.925	38.201	49.5603	26.7482	17.956		9430091E24Rik	61.1851	42.2959	60.1977	35.856	40.369	36.0781		1.4466	1.51565	0.983861
9430097D07Rik	0	0	0	0	0	0	0	0	0	0	0	0	0	0	0	0	0	0	0	0	0		9430097D07Rik	0	0	0	0	0	0		#DIV/0!	#DIV/0!	#DIV/0!
9530002B09Rik	0	0	0	0	0	0	0	0	0	0	0	0	2.28599	0	0	0	0	0	0	0	0		9530002B09Rik	0	0	0	0	0.571498	0		#DIV/0!	0	#DIV/0!
9530003J23Rik	0	0	0	0	0	0	0	0	0	0	0	0	0	0	0	0	0	0	0	0	0		9530003J23Rik	0	0	0	0	0	0		#DIV/0!	#DIV/0!	#DIV/0!
9530004M14Rik	0	0	0	0	1.31054	0	0	0	0	0	0	0	0	0	0	0	0	0	0	0	0		9530004M14Rik	0	0.436846	0	0	0	0		0	#DIV/0!	#DIV/0!
9530014B07Rik	0	0	0	0	0	0	0	0	0	0	0	0	0	0	0	0	0	0	0	0	0		9530014B07Rik	0	0	0	0	0	0		#DIV/0!	#DIV/0!	#DIV/0!
9530020I12Rik	1.68565	6.03986	0.645677	0	0	0	0	8.86318	0	0	0	0	0	0	0	0	0	0	0	0	0		9530020I12Rik	2.7904	0	2.95439	0	0	0		#DIV/0!	#DIV/0!	1.05877
9530026F06Rik	0	0	0	0	0	0	0	0	0	0	0	0	0	0	0	0	0	0	0	0	0		9530026F06Rik	0	0	0	0	0	0		#DIV/0!	#DIV/0!	#DIV/0!
9530026P05Rik	0	0	0	0	0	0	0	0	0	0	0	0	0	0	0	0	0	0	2.8053	0	0		9530026P05Rik	0	0	0	0	0	0.56106		#DIV/0!	#DIV/0!	#DIV/0!
9530027J09Rik	10.1139	0	1.93703	0	5.89743	5.3771	7.15265	5.90878	1.06704	0	9.31397	0	0	6.64786	0	4.03905	0	0.606365	0	0	8.978		9530027J09Rik	4.01698	3.75818	4.70949	3.10466	2.67173	1.91687		1.06886	1.50351	1.1724
9530034E10Rik	0	1.72568	0	0	0	2.68855	0	1.77264	4.26816	0.965914	0	0	0	0	1.01216	0	0	0	0.935099	0.810552	8.978		9530034E10Rik	0.575225	0.896183	2.0136	0.321971	0.25304	2.14473		0.641861	2.27326	3.50054
9530036M11Rik	0	0	0	0	0	0	0	0	0	5.79548	0.931397	0	2.28599	1.89939	0	4.03905	1.19813	0	0	0	6.41286		9530036M11Rik	0	0	0	2.24229	2.05611	1.5222		#DIV/0!	0	#DIV/0!
9530036O11Rik	5.05695	1.72568	12.9135	0	18.3476	5.3771	14.3053	26.5895	9.60335	1.93183	2.79419	10.5644	6.85798	3.79878	0	7.40492	16.7738	3.63819	2.8053	0.810552	6.41286		9530036O11Rik	6.56539	7.90822	16.8327	5.09681	4.51542	6.08813		0.830198	1.45399	2.56386
9530047P18Rik	0	0	0	0	0	0	0	0	0	0	0	0	0	0	0	0	0	0	0	0	0		9530047P18Rik	0	0	0	0	0	0		#DIV/0!	#DIV/0!	#DIV/0!
9530051G07Rik	0.842825	0	2.58271	0	0	0	0	0	0	0	0	0	0	2.84908	0	0	0	2.42546	0.935099	0	0		9530051G07Rik	1.14184	0	0	0	0.712271	0.672112		#DIV/0!	1.6031	0
9530052C20Rik	19.385	12.9426	10.3308	4.86959	8.51851	11.4263	14.3053	11.8176	0	6.7614	2.79419	9.50797	0	4.74847	3.03648	8.75127	0	2.42546	11.2212	4.86331	2.56514		9530052C20Rik	14.2195	8.27148	8.70762	6.35452	4.13406	4.21502		1.7191	3.43959	0.612374
9530052E02Rik	0	0	0	0	0	0.672137	0	0	0	0	0	0	0	0	0	6.05857	2.39625	0	0	3.24221	0		9530052E02Rik	0	0.224046	0	0	1.51464	1.12769		0	0	#DIV/0!
9530053A07Rik	5.89978	0	0	12.174	4.58689	7.39351	0	7.09054	0	16.4205	6.51978	17.9595	3412.99	15725	7373.58	17280.4	17780.2	18814.9	22552.7	16064.3	15606.3		9530053A07Rik	1.96659	8.05146	2.36351	13.6333	10948	18163.7		0.244253	0.00017963	1.20183
9530053H05Rik	0	0	0	0	0	0	0	0	0	0	0	0	0	0.949694	0	8.75127	0	3.03182	5.6106	0	0		9530053H05Rik	0	0	0	0	2.42524	1.72848		#DIV/0!	0	#DIV/0!
9530057J20Rik	1.68565	0	0	0	0	0	0	0	0	0	0	0	0	0	3.03648	2.6927	0	0	13.0914	0.810552	0		9530057J20Rik	0.561884	0	0	0	1.43229	2.78039		#DIV/0!	0.392296	0
9530059O14Rik	0	0	0	0	0	0	0	0	0	0	0	0	0	0	0	0.673175	1.19813	0.606365	0	0	0		9530059O14Rik	0	0	0	0	0.168294	0.360898		#DIV/0!	0	#DIV/0!
9530062K07Rik	32.0274	22.4338	29.7011	9.73918	13.7607	14.787	7.15265	23.6351	4.26816	17.3864	2.79419	11.6209	4.57199	5.69817	17.2067	7.40492	10.7831	12.7337	2.8053	6.48442	3.84771		9530062K07Rik	28.0541	12.7623	11.6853	10.6005	8.72045	7.33085		2.1982	3.21705	0.416528
9530068E07Rik	943.965	845.581	1035.67	948.759	772.563	814.63	1158.73	1093.72	1047.83	894.436	699.479	717.324	848.103	790.146	659.928	883.206	954.906	896.207	842.525	1204.48	859.323		9530068E07Rik	941.737	845.317	1100.09	770.413	795.346	951.488		1.11406	1.18406	1.16815
9530077C05Rik	10.1139	0	10.3308	5.68119	8.51851	9.40992	0	5.90878	10.6704	0	0	7.39509	0	1.89939	5.0608	0	2.39625	7.27638	2.8053	0	0		9530077C05Rik	6.81491	7.86987	5.52639	2.46503	1.74005	2.49559		0.865949	3.91651	0.810927
9530080O11Rik	10.1139	11.2169	21.3073	12.9856	12.4501	10.7542	14.3053	30.1348	4.26816	10.625	13.9709	3.16932	27.4319	9.49694	23.2797	13.4635	15.5756	21.2228	19.6371	9.72663	34.6294		9530080O11Rik	14.2127	12.0633	16.2361	9.25511	18.418	20.1583		1.17818	0.771675	1.14236
9530082P21Rik	26.9704	32.7878	14.2049	8.11598	36.6951	6.04924	28.6106	13.5902	22.4078	13.5228	57.7466	29.5804	6.85798	2.84908	6.07296	25.5806	16.7738	16.3719	27.1179	17.8321	38.4771		9530082P21Rik	24.6544	16.9534	21.5362	33.6166	10.3402	23.3146		1.45424	2.38433	0.873525
9530091C08Rik	1.68565	0	0.645677	0	0	0	0	3.54527	0	0	0	0	2.28599	1.89939	0	2.01952	0	1.81909	0	0	8.978		9530091C08Rik	0.777109	0	1.18176	0	1.55123	2.15942		#DIV/0!	0.500964	1.52071
9630001P10Rik	3.3713	2.58851	2.58271	0	0	0	0	0	0	0	0	0	0	0	0	0.673175	0	1.81909	0	7.29497	0		9630001P10Rik	2.84751	0	0	0	0.168294	1.82281		#DIV/0!	16.9199	0
9630002D21Rik	0	0	0.645677	0	0	0	0	0	0	0	0	0	0	0	0	0	0	0	0	0	0		9630002D21Rik	0.215226	0	0	0	0	0		#DIV/0!	#DIV/0!	0
9630013A20Rik	0	0	0	0	0	0	0	0	0	0	0	0	0	0	0	0	0	0	0	0	0		9630013A20Rik	0	0	0	0	0	0		#DIV/0!	#DIV/0!	#DIV/0!
9630013D21Rik	10.1139	10.3541	11.6222	8.11598	11.1396	9.40992	0	2.95439	0	0	7.45117	0	0	0	2.02432	0	0	1.21273	0	0	0		9630013D21Rik	10.6967	9.55516	0.984797	2.48372	0.50608	0.242546		1.11947	21.1364	0.0920654
9630013K17Rik	1.68565	0	3.22838	0	0	0	0	0	0	0	0	0	0	0	1.01216	0	0	0	0	0	0		9630013K17Rik	1.63801	0	0	0	0.25304	0		#DIV/0!	6.47333	0
9630015K15Rik	0	0	0	0	0	0	0	0	0	0	0	0	0	0	0	0	1.19813	0.606365	0	0	0		9630015K15Rik	0	0	0	0	0	0.360898		#DIV/0!	#DIV/0!	#DIV/0!
9630028B13Rik	0	0	0	0	0	0	0	0	0	0	0	0	0	0	0	0	0	0	0.935099	0	0		9630028B13Rik	0	0	0	0	0	0.18702		#DIV/0!	#DIV/0!	#DIV/0!
9630028H03Rik	0	0	0	0	0	0	0	0	0	0	0	0	0	0	0	0	0	0	0	0	0		9630028H03Rik	0	0	0	0	0	0		#DIV/0!	#DIV/0!	#DIV/0!
9630028I04Rik	0.842825	0	0	0	0.65527	0	0	0	0	0	0	0	0	0	3.03648	0	0	3.03182	1.8702	3.24221	0		9630028I04Rik	0.280942	0.218423	0	0	0.759119	1.62885		1.28623	0.370089	0
9630033F20Rik	165.194	160.488	205.325	191.537	177.578	209.035	121.595	241.669	196.335	170.967	218.878	252.489	137.16	127.259	101.216	111.074	140.181	103.688	47.6901	110.235	67.9763		9630033F20Rik	177.002	192.717	186.533	214.111	119.177	93.9541		0.918458	1.4852	1.05385
9830107B12Rik	0	0	0	0	0	0	0	0	0	0	0	0	0	0	2.02432	0	0	0	0.935099	0	0		9830107B12Rik	0	0	0	0	0.50608	0.18702		#DIV/0!	0	#DIV/0!
9830132P13Rik	0	0.862838	0	0	1.31054	3.36069	0	3.54527	0	0	0	0	0	0	0	0	0	0	0	0	0		9830132P13Rik	0.287613	1.55708	1.18176	0	0	0		0.184713	#DIV/0!	4.10885
9830147E19Rik	227.563	197.59	205.325	99.015	152.678	133.755	221.732	175.491	176.061	142.955	125.739	94.0233	52.5778	72.1768	123.483	143.386	62.3026	111.571	141.2	31.6115	115.431		9830147E19Rik	210.159	128.483	191.095	120.906	97.9061	92.4233		1.6357	2.14654	0.909286
9830166K06Rik	0	0.862838	0	11.3624	0.65527	1.34427	0	0	0	0	0	0	0	0	10.1216	6.05857	2.39625	6.67001	14.0265	5.67387	7.69543		9830166K06Rik	0.287613	4.45397	0	0	4.04504	7.29241		0.0645744	0.0711025	0
9930012K11Rik	32.8702	8.62838	4.51974	27.5943	21.6239	14.1149	0	5.90878	78.9609	7.72731	23.2849	4.22577	13.716	21.843	28.3405	27.6002	4.7925	19.4037	43.9497	23.506	55.1506		9930012K11Rik	15.3394	21.111	28.2899	11.746	22.8749	29.3605		0.726607	0.67058	1.84426
9930014A18Rik	167.722	213.984	111.702	187.479	117.293	151.903	114.442	176.673	35.2123	89.83	150.886	135.225	112.014	56.032	95.143	32.3124	28.755	27.8928	86.0292	117.53	125.692		9930014A18Rik	164.469	152.225	108.776	125.314	73.8753	77.1798		1.08043	2.22631	0.661374
9930021J03Rik	1042.58	1053.52	1199.67	1249.86	1124.44	1127.17	994.219	985.585	1138.53	1101.14	1124.2	1184.27	829.815	802.492	1080.99	1067.66	912.972	1092.67	981.854	819.468	919.604		9930021J03Rik	1098.59	1167.16	1039.44	1136.54	945.237	945.314		0.94125	1.16224	0.946164
9930038B18Rik	0	0	0	0.811598	0	0	0	0	0	0	0	0	13.716	0	0	0	0	0	0	0	0		9930038B18Rik	0	0.270533	0	0	3.42899	0		0	0	#DIV/0!
9930104L06Rik	195.536	213.984	177.561	198.03	171.025	203.658	178.816	172.537	192.067	180.626	198.387	181.708	146.304	159.549	107.289	142.713	94.652	95.1993	113.147	169.405	155.191		9930104L06Rik	195.693	190.904	181.14	186.907	138.964	125.519		1.02509	1.40824	0.925631
9930111H07Rik	0	0	0	0	0	0	0	0	0	0	0	0	0	0	0	0	0	0	0	0	0		9930111H07Rik	0	0	0	0	0	0		#DIV/0!	#DIV/0!	#DIV/0!
9930111J21Rik1	3.3713	0	1.29135	0	0	0	0	0	0	0	0	0	25.1459	64.5792	85.0214	26.2538	20.3681	32.1373	31.7934	25.1271	25.6514		9930111J21Rik1	1.55422	0	0	0	50.2501	27.0155		#DIV/0!	0.0309297	0
9930111J21Rik2	0	0	0	0	0	0	0	0	0	0	0	0	0	51.2835	64.7782	20.1952	14.3775	24.861	18.702	8.91607	12.8257		9930111J21Rik2	0	0	0	0	34.0642	15.9365		#DIV/0!	0	#DIV/0!
A130010J15Rik	207.335	137.191	260.208	232.117	193.96	198.953	107.29	112.267	97.1005	149.717	159.269	127.829	326.897	368.481	587.052	418.715	360.636	454.167	574.151	462.825	657.959		A130010J15Rik	201.578	208.343	105.552	145.605	425.286	501.948		0.967528	0.473982	0.523631
A130030D18Rik	0	0	0	0	0	0	0	0	0	0	0	0	0	0	0	0	0	0	0	0	0		A130030D18Rik	0	0	0	0	0	0		#DIV/0!	#DIV/0!	#DIV/0!
A130051J06Rik	6.7426	12.9426	7.74812	25.9711	4.58689	8.06565	7.15265	2.95439	9.60335	0	6.51978	0	0	4.74847	5.0608	5.3854	8.38688	10.3082	8.4159	1.6211	6.41286		A130051J06Rik	9.14443	12.8746	6.57013	2.17326	3.79867	7.02899		0.710271	2.40727	0.718485
A130077B15Rik	0	0	0	0	0	0	0	0	0	0	0	0	0	0	0	0.673175	0	0.606365	0	0.810552	0		A130077B15Rik	0	0	0	0	0.168294	0.283383		#DIV/0!	0	#DIV/0!
A1bg	0	0	0	0	0	0	0	0	0	0	0	0	0	0	0	0	0	0	0	0	0		A1bg	0	0	0	0	0	0		#DIV/0!	#DIV/0!	#DIV/0!
A1cf	1369.59	1255.43	1609.67	1795.26	1921.25	1892.07	1537.82	1303.48	1403.16	2344.27	2387.17	2166.76	1346.45	2548.03	1792.53	2020.87	1518.03	2676.49	1152.98	1369.02	870.866		A1cf	1411.56	1869.52	1414.82	2299.4	1926.97	1517.48		0.755039	0.73253	1.00231
A230001M10Rik	0	0	0	0	0	0	0	0	0	0	0	0	0	0	0	0	0	0	0	0	0		A230001M10Rik	0	0	0	0	0	0		#DIV/0!	#DIV/0!	#DIV/0!
A230006K03Rik	0	0	0	0	0	0	0	0	0	0	0	0	2.28599	0	0	0.673175	0	0	4.6755	0.810552	0		A230006K03Rik	0	0	0	0	0.739792	1.09721		#DIV/0!	0	#DIV/0!
A230009B12Rik	0	0	0	0	0	0	0	0	0	0	0	0	0	3.79878	0	0	0	0	0	0	0		A230009B12Rik	0	0	0	0	0.949694	0		#DIV/0!	0	#DIV/0!
A230020J21Rik	0	0	3.22838	0	0	0	0	0	0	0	0	0	0	0	0	0	0	0	0	0	0		A230020J21Rik	1.07613	0	0	0	0	0		#DIV/0!	#DIV/0!	0
A230028O05Rik	0	0	1.29135	0	0	2.01641	0	0	12.8045	0	0	0	0	0	0	0	3.59438	0.606365	0	0	0		A230028O05Rik	0.430451	0.672137	4.26816	0	0	0.840149		0.640421	#DIV/0!	9.91554
A230046K03Rik	589.978	651.442	606.29	330.321	523.56	553.841	514.991	493.384	685.039	596.935	501.091	607.454	480.059	459.652	605.271	580.95	360.636	582.11	549.838	310.442	491.225		A230046K03Rik	615.903	469.241	564.471	568.493	531.483	458.85		1.31255	1.15884	0.916493
A230050P20Rik	155.923	262.303	184.664	144.465	113.362	118.296	286.106	228.67	219.81	116.876	157.406	121.491	224.027	65.5289	80.9727	113.767	76.6801	80.6465	143.07	111.856	135.953		A230050P20Rik	200.963	125.374	244.862	131.924	121.074	109.641		1.60291	1.65984	1.21844
A230051N06Rik	0	0	0	0	1.96581	0	0	0	0	0	0.931397	0	0	7.59756	3.03648	4.03905	4.7925	1.21273	0	0	15.3909		A230051N06Rik	0	0.65527	0	0.310466	3.66827	4.27922		0	0	#DIV/0!
A230056J06Rik	0	0	0	0	3.27635	0.672137	0	1.77264	0	0	0	0	0	0	2.02432	1.34635	1.19813	1.21273	0	0	0		A230056J06Rik	0	1.31616	0.590878	0	0.842667	0.482171		0	0	#DIV/0!
A230056P14Rik	15.1709	6.9027	7.10244	28.4059	6.5527	9.40992	7.15265	9.45406	0	9.65914	10.2454	1.05644	50.2918	71.2271	55.6688	54.5272	89.8595	136.432	35.5338	367.991	220.602		A230056P14Rik	9.72533	14.7895	5.53557	6.98698	57.9287	170.084		0.657583	0.167885	0.569191
A230057D06Rik	0	0	0	0	0	0	0	0	0	0	0	0	0	0	0	0	0	0	0	0	0		A230057D06Rik	0	0	0	0	0	0		#DIV/0!	#DIV/0!	#DIV/0!
A230065H16Rik	0	0	0	0	0	0	0	0	0	0	0	0	0	0	0	0	0	0	0	0	0		A230065H16Rik	0	0	0	0	0	0		#DIV/0!	#DIV/0!	#DIV/0!
A230070E04Rik	0	0	0	0	1.31054	2.01641	0	0	0	0	0	0	6.85798	4.74847	9.10943	0	1.19813	0	1.8702	15.4005	19.2386		A230070E04Rik	0	1.10898	0	0	5.17897	7.54148		0	0	#DIV/0!
A230072C01Rik	55.6265	63.85	52.2998	33.2755	22.2792	27.5576	42.9159	28.3622	51.2179	24.1478	26.0791	32.7497	6.85798	10.4466	16.1945	26.2538	5.99063	20.6164	10.2861	13.7794	10.2606		A230072C01Rik	57.2588	27.7041	40.832	27.6589	14.9382	12.1866		2.0668	3.83303	0.713113
A230072E10Rik	40.4556	45.7304	58.7566	56.0003	33.4188	38.3118	42.9159	35.4527	73.6257	28.9774	27.0105	32.7497	11.43	16.1448	36.4377	7.40492	27.5569	25.4673	43.0146	12.9688	16.6734		A230072E10Rik	48.3142	42.577	50.6648	29.5792	17.8544	25.1362		1.13475	2.70602	1.04865
A230072I06Rik	0	0	0	0	0	0	0	0	0	0	0	0	0	0	0	6.05857	1.19813	0	0	0	3.84771		A230072I06Rik	0	0	0	0	1.51464	1.00917		#DIV/0!	0	#DIV/0!
A230073K19Rik	2.52848	0	7.74812	10.5508	0	2.01641	0	2.95439	4.26816	0	0	1.05644	43.4339	10.4466	1.01216	1.34635	3.59438	1.81909	0	0	37.1946		A230073K19Rik	3.42553	4.18906	2.40752	0.352147	14.0598	8.52161		0.817732	0.243641	0.702815
A230077H06Rik	0	0	0	0	0	0	0	0	0	0	0	0	0	0	1.01216	0	0	0	0	0	0		A230077H06Rik	0	0	0	0	0.25304	0		#DIV/0!	0	#DIV/0!
A230083G16Rik	0	0	0	0	0	0	0	0	0	0	0	0	2.28599	0.949694	0	0	2.39625	0	1.8702	0	6.41286		A230083G16Rik	0	0	0	0	0.808922	2.13586		#DIV/0!	0	#DIV/0!
A230087F16Rik	0	9.49121	3.87406	0	4.58689	0	0	1.77264	0	0	0	0	0	5.69817	0	0.673175	0	3.63819	0	0	1.28257		A230087F16Rik	4.45509	1.52896	0.590878	0	1.59284	0.984152		2.9138	2.79696	0.13263
A230098N10Rik	1.68565	3.45135	9.68515	14.6088	0	9.40992	14.3053	3.54527	16.0056	0	0	1.05644	0	0.949694	0	0	3.59438	3.03182	3.7404	0	2.56514		A230098N10Rik	4.94072	8.00623	11.2854	0.352147	0.237424	2.58635		0.617109	20.8097	2.28416
A230103J11Rik	5.05695	0	1.93703	0	5.24216	4.70496	7.15265	2.95439	30.9441	6.7614	3.72559	8.45153	9.14397	14.2454	7.08512	2.01952	1.19813	8.48911	12.1563	2.43166	15.3909		A230103J11Rik	2.33133	3.31571	13.6837	6.31284	8.12351	7.93321		0.703116	0.286985	5.8695
A230103O09Rik	0	0	0	0	0	0	0	0	0	0	0	0	0	0	0	2.6927	0	0	0	0	0		A230103O09Rik	0	0	0	0	0.673175	0		#DIV/0!	0	#DIV/0!
A230107N01Rik	9.27108	13.8054	15.4962	0	9.17378	17.4756	0	18.3172	14.9385	8.69322	4.65698	0	0	0.949694	15.1824	0	8.38688	4.85092	7.4808	0.810552	16.6734		A230107N01Rik	12.8576	8.88312	11.0853	4.45007	4.03302	7.64052		1.44742	3.18807	0.862158
A230108P19Rik	0	0	0	0	0	0	0	0	0	0	0	0	0	0	0	0	0	0	3.7404	0	0		A230108P19Rik	0	0	0	0	0	0.74808		#DIV/0!	#DIV/0!	#DIV/0!
A2m	0	0	0	0	0	0	0	0	0	0	0	0	0	0	0	0.673175	0	0	0.935099	0	0		A2m	0	0	0	0	0.168294	0.18702		#DIV/0!	0	#DIV/0!
A330008L17Rik	0	0	0	0	0	0	0	0	0	0	0	0	0	0	7.08512	0	0	0	0	0	0		A330008L17Rik	0	0	0	0	1.77128	0		#DIV/0!	0	#DIV/0!
A330009N23Rik	1.68565	0	3.22838	0	0	0	0	4.72703	0	0	0	0	4.57199	1.89939	3.03648	0.673175	0	0	0	6.48442	0		A330009N23Rik	1.63801	0	1.57568	0	2.54526	1.29688		#DIV/0!	0.643554	0.961945
A330015K06Rik	0.842825	0	3.87406	0	1.31054	0	0	0	0	0	0	0	0	0	0	0	0	0	0	0	0		A330015K06Rik	1.5723	0.436846	0	0	0	0		3.59919	#DIV/0!	0
A330023F24Rik	71.6402	69.8898	69.0874	53.5655	115.327	66.5416	114.442	77.4051	133.38	176.762	143.435	173.256	288.035	89.2713	181.177	131.269	240.823	327.437	379.65	147.521	353.99		A330023F24Rik	70.2058	78.4782	108.409	164.485	172.438	289.884		0.89459	0.407136	1.54416
A330032B11Rik	0	0	0	0	0	1.34427	0	0	0	0	0	0	0	0	0	0	4.7925	0	1.8702	0	0		A330032B11Rik	0	0.448092	0	0	0	1.33254		0	#DIV/0!	#DIV/0!
A330033J07Rik	0	0	0	0	0	0	0	0	0	0	6.51978	0	0	0	5.0608	0	0	0	0	0	7.69543		A330033J07Rik	0	0	0	2.17326	1.2652	1.53909		#DIV/0!	0	#DIV/0!
A330035P11Rik	39.6128	40.5534	20.016	50.3191	30.7977	50.4103	50.0686	18.3172	39.4804	108.182	31.6675	26.411	36.5759	102.567	61.7417	113.093	69.4913	87.3165	100.056	85.108	88.4974		A330035P11Rik	33.394	43.8424	35.9554	55.4203	78.4945	86.0938		0.761684	0.425432	1.0767
A330040F15Rik	0	0	5.81109	0	0	0	0	0	0	0	0	0	0	0	0	0	0	3.03182	0	0	0		A330040F15Rik	1.93703	0	0	0	0	0.606365		#DIV/0!	#DIV/0!	0
A330041J22Rik	0	0	0	0	0	0	0	0	0	0	0	0	0	0	0	0.673175	0	0	0	0	0		A330041J22Rik	0	0	0	0	0.168294	0		#DIV/0!	0	#DIV/0!
A330048O09Rik	0	0	0	0	0	0	0	0	0	0	0	0	0	0	0	0	0	0	0	0	0		A330048O09Rik	0	0	0	0	0	0		#DIV/0!	#DIV/0!	#DIV/0!
A330049N07Rik	0	0	0	0	0	0	0	0	0	0	0	0	0	0	0	0	0	0.606365	0	0	0		A330049N07Rik	0	0	0	0	0	0.121273		#DIV/0!	#DIV/0!	#DIV/0!
A330050F15Rik	0	0	0	0	0.65527	0	0	0	0	0	0.931397	0	0	0	0	2.6927	0	0	5.6106	2.43166	0		A330050F15Rik	0	0.218423	0	0.310466	0.673175	1.60845		0	0	#DIV/0!
A330069E16Rik	0.842825	0	10.3308	22.7248	5.89743	10.0821	0	5.90878	0	9.65914	12.1082	12.6773	16.002	5.69817	6.07296	2.6927	0	0.606365	0	3.24221	5.13029		A330069E16Rik	3.72455	12.9014	1.96959	11.4815	7.61644	1.79577		0.288693	0.489014	0.528814
A330069K06Rik	0	0	0	0	0	0	0	0	0	0	0	0	0	0	0	0	0	0	0	0	0		A330069K06Rik	0	0	0	0	0	0		#DIV/0!	#DIV/0!	#DIV/0!
A330070K13Rik	0	0	0	0	0	0	0	0	0	0	0	0	0	0	0	0	0	0	0	0	0		A330070K13Rik	0	0	0	0	0	0		#DIV/0!	#DIV/0!	#DIV/0!
A330074K22Rik	0	0	0.645677	0	0.65527	0.672137	0	0	0	0	0	5.28221	0	0	1.01216	1.34635	1.19813	1.21273	0	0	5.13029		A330074K22Rik	0.215226	0.442469	0	1.76074	0.589627	1.50823		0.486419	0.36502	0
A330076C08Rik	0	0	0	0	0	0	0	0	4.26816	0	0	0	0	0	0	0	0	0	0	0	0		A330076C08Rik	0	0	1.42272	0	0	0		#DIV/0!	#DIV/0!	#DIV/0!
A330076H08Rik	0	0	0	0	0	0	0	0	0	0	0	0	0	0	1.01216	0	0	0	0	0	0		A330076H08Rik	0	0	0	0	0.25304	0		#DIV/0!	0	#DIV/0!
A330084C13Rik	30.3417	20.7081	10.9765	6.49279	13.7607	12.0985	28.6106	19.499	59.7542	16.4205	13.9709	1.05644	0	11.3963	8.09727	4.71222	2.39625	9.70184	0.935099	12.9688	7.69543		A330084C13Rik	20.6754	10.784	35.9546	10.4826	6.05146	6.73949		1.91724	3.4166	1.739
A330093E20Rik	0	0	0	0	0	0	0	0	0	0.965914	4.65698	0	6.85798	0	0	0	1.19813	0	9.35099	0	0		A330093E20Rik	0	0	0	1.8743	1.71449	2.10982		#DIV/0!	0	#DIV/0!
A330102I10Rik	43.8269	28.4736	29.7011	15.4204	1.31054	15.4592	0	17.1355	4.26816	0	3.72559	26.411	2.28599	5.69817	9.10943	0.673175	1.19813	6.67001	4.6755	0	6.41286		A330102I10Rik	34.0006	10.73	7.13454	10.0455	4.44169	3.7913		3.16873	7.65487	0.209836
A3galt2	0	0	0	0	0	2.68855	0	0	0	0	0	0	0	11.3963	0	4.03905	40.7363	16.9782	14.9616	12.9688	12.8257		A3galt2	0	0.896183	0	0	3.85885	19.6941		0	0	#DIV/0!
A430005L14Rik	261.276	276.108	264.727	348.176	262.108	260.789	200.274	230.443	289.168	240.512	245.889	345.456	226.313	215.581	130.569	238.977	161.747	215.866	183.279	283.693	206.494		A430005L14Rik	267.37	290.358	239.961	277.286	202.86	210.216		0.920831	1.31801	0.897487
A430010J10Rik	8.42825	0	0	0.811598	0	0.672137	0	0.590878	5.33519	28.0115	0	6.33865	6.85798	0	0	0	0	0	0	0	0		A430010J10Rik	2.80942	0.494579	1.97536	11.45	1.71449	0		5.68043	1.63863	0.70312
A430033K04Rik	224.192	167.39	184.664	101.45	129.743	137.116	107.29	150.674	161.123	85.0004	146.229	151.071	141.732	88.3216	97.1673	123.864	121.011	109.146	136.525	149.142	130.822		A430033K04Rik	192.082	122.77	139.696	127.434	112.771	129.329		1.56457	1.70329	0.727271
A430035B10Rik	32.0274	22.4338	32.2838	32.4639	29.4871	25.5412	28.6106	13.5902	88.5642	13.5228	19.5593	19.0159	11.43	20.8933	30.3648	40.3905	19.17	32.1373	28.053	26.7482	8.978		A430035B10Rik	28.915	29.1641	43.5883	17.366	25.7696	23.0173		0.991458	1.12206	1.50747
A430046D13Rik	32.0274	33.6507	12.2679	53.5655	13.7607	20.8363	64.3739	67.951	7.46927	18.3524	27.9419	28.5239	32.0039	18.9939	40.4864	1.34635	8.38688	24.861	12.1563	3.24221	10.2606		A430046D13Rik	25.982	29.3875	46.5981	24.9394	23.2076	11.7814		0.884117	1.11954	1.79348
A430048G15Rik	0	0	0	0	0	0	0	0	0	0	0	0	0	0	0	0	0	0	0	0	3.84771		A430048G15Rik	0	0	0	0	0	0.769543		#DIV/0!	#DIV/0!	#DIV/0!
[truncated: 39,800 more rows]
